# Supplementary material for: 1,5-Dimethyl-4-{[1-(3-methyl-5-oxo-1-phenyl-4,5-dihydro-1H-pyrazol-4-yl­idene)eth­yl]amino}-2-phenyl-1H-pyrazol-3(2H)-one
Source: Acta Crystallogr Sect E Struct Rep Online. 2010 Jun 5;66(Pt 7):o1583. doi: 10.1107/S1600536810020532 (PMC3006896; doi:10.1107/S1600536810020532)
Supplement: Supplementary file 1 [file e-66-o1583-sup1.cif]

##############################################################################
###                                                                        ###
###        Electronic paper (Acta Crystallographica Section E)             ###
###                                                                        ###
##############################################################################
#                                                                            #
# This CIF contains the data in a paper accepted for publication in Acta     #
# Crystallographica Section E. It conforms to the requirements of Notes      #
# for Authors for Section E, and has been peer reviewed under the auspices   #
# of the IUCr Commission on Journals.                                        #
#                                                                            #
# Full details of the Crystallographic Information File format               #
# are given in the paper "The Crystallographic Information File (CIF):       #
# a New Standard Archive File for Crystallography" by S. R. Hall, F. H.      #
# Allen and I. D. Brown [Acta Cryst. (1991), A47, 655-685].                  #
#                                                                            #
# The current version of the core CIF dictionary is obtainable from          #
# ftp://ftp.iucr.org/pub/cif_core.dic. The current version number is 2.4.    #
#                                                                            #
# Software is freely available for graphical display of the structure(s) in  #
# this CIF.  For information consult the CIF home page http://www.iucr.org/  #
# cif/home.html                                                              #
#                                                                            #
# This file may be used for bona fide research purposes within the           #
# scientific community so long as proper attribution is given to the journal # 
# article from which it was obtained.                                        #
#                                                                            #
##############################################################################
                                             
data_I
_audit_creation_method     SHELXL-97
_chemical_name_systematic
;
1,5-Dimethyl-4-{[1-(3-methyl-5-oxo-1-phenyl-4,5-dihydro-1<i>H</i>-pyrazol-4-
ylidene)ethyl]amino}-2-phenyl-1<i>H</i>-pyrazol-3(2<i>H</i>)-one
;
_chemical_name_common     ?
_chemical_formula_moiety     'C23 H23 N5 O2'
_chemical_formula_sum     'C23 H23 N5 O2'
_chemical_formula_iupac     'C23 H23 N5 O2'
_chemical_formula_weight     401.46
_chemical_melting_point     ?
_symmetry_cell_setting     monoclinic
_symmetry_space_group_name_H-M     'C 2/c'
_symmetry_space_group_name_Hall     '-C 2yc'
loop_
    _symmetry_equiv_pos_as_xyz
    'x, y, z'
    '-x, y, -z+1/2'
    'x+1/2, y+1/2, z'
    '-x+1/2, y+1/2, -z+1/2'
    '-x, -y, -z'
    'x, -y, z-1/2'
    '-x+1/2, -y+1/2, -z'
    'x+1/2, -y+1/2, z-1/2'
_cell_length_a     20.486(4)
_cell_length_b     10.209(2)
_cell_length_c     19.753(4)
_cell_angle_alpha     90.00
_cell_angle_beta     102.76(3)
_cell_angle_gamma     90.00
_cell_volume     4029.3(14)
_cell_formula_units_Z     8
_cell_measurement_reflns_used     5835
_cell_measurement_theta_min     2.039
_cell_measurement_theta_max     27.930
_cell_measurement_temperature     113(2)
_exptl_crystal_description     block
_exptl_crystal_colour     'pale yellow'
_exptl_crystal_size_max     0.20
_exptl_crystal_size_mid     0.18
_exptl_crystal_size_min     0.12
_exptl_crystal_density_diffrn     1.324
_exptl_crystal_density_meas     ?
_exptl_crystal_density_method     'not measured'
_exptl_crystal_F_000     1696
_exptl_absorpt_coefficient_mu     0.088
_exptl_absorpt_correction_type     multi-scan
_exptl_absorpt_process_details     '(Crystalclear; Rigaku, 2005)'
_exptl_absorpt_correction_T_min     0.983
_exptl_absorpt_correction_T_max     0.990
_exptl_special_details
;
;
_diffrn_ambient_temperature     113(2)
_diffrn_radiation_type     MoK\a
_diffrn_radiation_wavelength     0.71073
_diffrn_radiation_source     'rotating anode'
_diffrn_radiation_monochromator     confocal
_diffrn_measurement_device_type     'Rigaku Saturn CCD'
_diffrn_measurement_method     '\w and \f scans'
_diffrn_detector_area_resol_mean     7.31
_diffrn_reflns_number     13299
_diffrn_reflns_av_R_equivalents     0.0384
_diffrn_reflns_av_sigmaI/netI     0.0368
_diffrn_reflns_theta_min     2.04
_diffrn_reflns_theta_max     25.02
_diffrn_reflns_theta_full     25.02
_diffrn_measured_fraction_theta_max     0.998
_diffrn_measured_fraction_theta_full     0.998
_diffrn_reflns_limit_h_min     -24
_diffrn_reflns_limit_h_max     21
_diffrn_reflns_limit_k_min     -11
_diffrn_reflns_limit_k_max     12
_diffrn_reflns_limit_l_min     -23
_diffrn_reflns_limit_l_max     20
_diffrn_standards_number     0
_diffrn_standards_interval_count     0
_diffrn_standards_interval_time     0
_diffrn_standards_decay_%     0
_refine_special_details
;
Refinement of <i>F</i>^2^ against ALL reflections. The weighted <i>R</i>-factor
<i>wR</i> and goodness of fit <i>S</i> are based on <i>F</i>^2^, conventional
<i>R</i>-factors <i>R</i> are based on <i>F</i>, with <i>F</i> set to zero for
negative <i>F</i>^2^. The threshold expression of <i>F</i>^2^ >
\s(<i>F</i>^2^) is used only for calculating <i>R</i>-factors(gt) <i>etc</i>.
and is not relevant to the choice of reflections for refinement.
<i>R</i>-factors based on <i>F</i>^2^ are statistically about twice as large
as those based on <i>F</i>, and <i>R</i>- factors based on ALL data will be
even larger.
;
_reflns_number_total     3553
_reflns_number_gt     2858
_reflns_threshold_expression     I>2\s(I)
_refine_ls_structure_factor_coef     Fsqd
_refine_ls_matrix_type     full
_refine_ls_R_factor_all     0.0494
_refine_ls_R_factor_gt     0.0398
_refine_ls_wR_factor_gt     0.0982
_refine_ls_wR_factor_ref     0.1049
_refine_ls_goodness_of_fit_ref     1.004
_refine_ls_restrained_S_all     1.004
_refine_ls_number_reflns     3553
_refine_ls_number_parameters     280
_refine_ls_number_restraints     1
_refine_ls_hydrogen_treatment     mixed
_refine_ls_weighting_scheme     calc
_refine_ls_weighting_details
                 'calc w=1/[\s^2^(Fo^2^)+(0.0698P)^2^] where P=(Fo^2^+2Fc^2^)/3'
_atom_sites_solution_hydrogens     geom
_atom_sites_solution_primary     direct
_atom_sites_solution_secondary     difmap
_refine_ls_shift/su_max     0.001
_refine_ls_shift/su_mean     0.000
_refine_diff_density_max     0.244
_refine_diff_density_min     -0.197
_refine_ls_extinction_method     'SHELXL97 (Sheldrick, 2008)'
_refine_ls_extinction_coef     0.0113(7)
_refine_ls_extinction_expression
                                  'Fc^*^=kFc[1+0.001xFc^2^\l^3^/sin(2\q)]^-1/4^'
loop_
    _atom_type_symbol
    _atom_type_description
    _atom_type_scat_dispersion_real
    _atom_type_scat_dispersion_imag
    _atom_type_scat_source
    'C' 'C' 0.0033 0.0016
                         'International Tables Vol C Tables 4.2.6.8 and 6.1.1.4'
    'H' 'H' 0.0000 0.0000
                         'International Tables Vol C Tables 4.2.6.8 and 6.1.1.4'
    'N' 'N' 0.0061 0.0033
                         'International Tables Vol C Tables 4.2.6.8 and 6.1.1.4'
    'O' 'O' 0.0106 0.0060
                         'International Tables Vol C Tables 4.2.6.8 and 6.1.1.4'
_computing_data_collection     'Crystalclear (Rigaku, 2005)'
_computing_cell_refinement     'Crystalclear (Rigaku, 2005)'
_computing_data_reduction     'Crystalclear (Rigaku, 2005)'
_computing_structure_solution     'SHELXS97 (Sheldrick, 2008)'
_computing_structure_refinement     'SHELXL97 (Sheldrick, 2008)'
_computing_molecular_graphics     'SHELXTL (Sheldrick, 2008)'
_computing_publication_material     'SHELXTL (Sheldrick, 2008)'
loop_
    _atom_site_type_symbol
    _atom_site_label
    _atom_site_fract_x
    _atom_site_fract_y
    _atom_site_fract_z
    _atom_site_U_iso_or_equiv
    _atom_site_adp_type
    _atom_site_calc_flag
    _atom_site_refinement_flags
    _atom_site_occupancy
    _atom_site_disorder_assembly
    _atom_site_disorder_group
    O O1 0.36779(5) 0.46740(9) -0.06459(5) 0.0331(3) Uani d . 1 . .
    O O2 0.30384(5) 0.76857(9) 0.14645(5) 0.0320(3) Uani d . 1 . .
    N N1 0.48756(6) 0.27136(11) 0.04420(6) 0.0290(3) Uani d . 1 . .
    N N2 0.44223(6) 0.29879(11) -0.01884(6) 0.0258(3) Uani d . 1 . .
    N N3 0.36650(6) 0.64889(11) 0.03072(6) 0.0275(3) Uani d D 1 . .
    N N4 0.31259(6) 0.98296(10) 0.01180(6) 0.0265(3) Uani d . 1 . .
    N N5 0.29411(6) 0.95272(11) 0.07449(6) 0.0267(3) Uani d . 1 . .
    C C1 0.44049(7) 0.21464(12) -0.07603(7) 0.0250(3) Uani d . 1 . .
    C C2 0.39265(7) 0.23181(13) -0.13788(7) 0.0302(4) Uani d . 1 . .
    H H2 0.3599 0.2988 -0.1414 0.036 Uiso calc R 1 . .
    C C3 0.39318(8) 0.15100(13) -0.19403(8) 0.0340(4) Uani d . 1 . .
    H H3 0.3608 0.1633 -0.2361 0.041 Uiso calc R 1 . .
    C C4 0.44038(8) 0.05234(14) -0.18963(8) 0.0334(4) Uani d . 1 . .
    H H4 0.4408 -0.0021 -0.2285 0.040 Uiso calc R 1 . .
    C C5 0.48688(8) 0.03395(13) -0.12788(8) 0.0325(4) Uani d . 1 . .
    H H5 0.5188 -0.0346 -0.1243 0.039 Uiso calc R 1 . .
    C C6 0.48738(7) 0.11448(13) -0.07107(8) 0.0284(3) Uani d . 1 . .
    H H6 0.5196 0.1012 -0.0290 0.034 Uiso calc R 1 . .
    C C7 0.40969(7) 0.41613(13) -0.01570(7) 0.0252(3) Uani d . 1 . .
    C C8 0.43465(7) 0.46416(12) 0.05373(7) 0.0246(3) Uani d . 1 . .
    C C9 0.48298(7) 0.36845(13) 0.08621(7) 0.0265(3) Uani d . 1 . .
    C C10 0.52713(8) 0.36606(15) 0.15746(8) 0.0383(4) Uani d . 1 . .
    H H10A 0.5499 0.2812 0.1655 0.057 Uiso calc R 1 . .
    H H10B 0.4999 0.3793 0.1919 0.057 Uiso calc R 1 . .
    H H10C 0.5605 0.4361 0.1617 0.057 Uiso calc R 1 . .
    C C11 0.41305(7) 0.58307(13) 0.07650(7) 0.0242(3) Uani d . 1 . .
    C C12 0.43823(8) 0.63774(13) 0.14760(7) 0.0296(4) Uani d . 1 . .
    H H12A 0.4385 0.7336 0.1453 0.044 Uiso calc R 1 . .
    H H12B 0.4838 0.6061 0.1663 0.044 Uiso calc R 1 . .
    H H12C 0.4089 0.6094 0.1779 0.044 Uiso calc R 1 . .
    C C13 0.34091(7) 0.77511(12) 0.03765(7) 0.0236(3) Uani d . 1 . .
    C C14 0.33636(7) 0.87041(12) -0.01143(7) 0.0238(3) Uani d . 1 . .
    C C15 0.35030(8) 0.86237(14) -0.08178(7) 0.0302(4) Uani d . 1 . .
    H H15A 0.3841 0.7946 -0.0824 0.045 Uiso calc R 1 . .
    H H15B 0.3670 0.9471 -0.0940 0.045 Uiso calc R 1 . .
    H H15C 0.3090 0.8401 -0.1155 0.045 Uiso calc R 1 . .
    C C16 0.26801(8) 1.07262(14) -0.03498(8) 0.0340(4) Uani d . 1 . .
    H H16A 0.2931 1.1167 -0.0653 0.051 Uiso calc R 1 . .
    H H16B 0.2502 1.1381 -0.0076 0.051 Uiso calc R 1 . .
    H H16C 0.2309 1.0229 -0.0634 0.051 Uiso calc R 1 . .
    C C17 0.31227(7) 0.82187(13) 0.09295(7) 0.0252(3) Uani d . 1 . .
    C C18 0.29907(7) 1.05520(13) 0.12492(7) 0.0268(3) Uani d . 1 . .
    C C19 0.26278(7) 1.04378(15) 0.17587(7) 0.0325(4) Uani d . 1 . .
    H H19 0.2345 0.9703 0.1765 0.039 Uiso calc R 1 . .
    C C20 0.26814(8) 1.14062(16) 0.22600(8) 0.0412(4) Uani d . 1 . .
    H H20 0.2439 1.1326 0.2616 0.049 Uiso calc R 1 . .
    C C21 0.30837(9) 1.24844(17) 0.22456(9) 0.0454(5) Uani d . 1 . .
    H H21 0.3116 1.3147 0.2589 0.054 Uiso calc R 1 . .
    C C22 0.34389(9) 1.25982(15) 0.17310(9) 0.0429(4) Uani d . 1 . .
    H H22 0.3712 1.3345 0.1718 0.052 Uiso calc R 1 . .
    C C23 0.33989(8) 1.16264(13) 0.12312(8) 0.0344(4) Uani d . 1 . .
    H H23 0.3649 1.1698 0.0881 0.041 Uiso calc R 1 . .
    H H3A 0.3562(8) 0.6116(14) -0.0115(6) 0.045(5) Uiso d D 1 . .
loop_
    _atom_site_aniso_label
    _atom_site_aniso_U_11
    _atom_site_aniso_U_22
    _atom_site_aniso_U_33
    _atom_site_aniso_U_12
    _atom_site_aniso_U_13
    _atom_site_aniso_U_23
    O1 0.0351(6) 0.0329(5) 0.0257(6) 0.0095(5) -0.0053(5) -0.0022(4)
    O2 0.0367(6) 0.0363(6) 0.0236(6) -0.0021(5) 0.0081(5) 0.0049(5)
    N1 0.0286(7) 0.0338(7) 0.0217(7) 0.0052(5) -0.0003(5) 0.0042(5)
    N2 0.0265(7) 0.0284(6) 0.0198(6) 0.0039(5) -0.0006(5) 0.0006(5)
    N3 0.0322(7) 0.0267(6) 0.0216(6) 0.0026(5) 0.0016(6) -0.0033(5)
    N4 0.0322(7) 0.0294(6) 0.0186(6) 0.0050(5) 0.0073(5) 0.0030(5)
    N5 0.0322(7) 0.0296(6) 0.0198(6) 0.0045(5) 0.0092(5) 0.0016(5)
    C1 0.0270(8) 0.0253(7) 0.0230(8) -0.0017(6) 0.0063(6) 0.0005(6)
    C2 0.0311(9) 0.0308(7) 0.0264(8) 0.0043(6) 0.0011(7) 0.0012(6)
    C3 0.0401(9) 0.0357(8) 0.0236(8) 0.0003(7) 0.0012(7) -0.0004(6)
    C4 0.0404(10) 0.0324(8) 0.0296(9) -0.0027(7) 0.0126(7) -0.0045(7)
    C5 0.0318(9) 0.0279(7) 0.0398(9) 0.0030(6) 0.0123(7) -0.0008(7)
    C6 0.0271(8) 0.0280(7) 0.0291(8) 0.0001(6) 0.0038(6) 0.0032(6)
    C7 0.0234(8) 0.0276(7) 0.0232(8) 0.0020(6) 0.0019(6) 0.0021(6)
    C8 0.0240(8) 0.0281(7) 0.0207(8) -0.0008(6) 0.0027(6) 0.0025(6)
    C9 0.0261(8) 0.0310(7) 0.0223(7) 0.0017(6) 0.0049(6) 0.0035(6)
    C10 0.0404(10) 0.0485(9) 0.0226(8) 0.0144(8) -0.0001(7) 0.0007(7)
    C11 0.0236(8) 0.0271(7) 0.0213(7) -0.0031(6) 0.0035(6) 0.0035(6)
    C12 0.0313(8) 0.0320(8) 0.0233(8) 0.0014(6) 0.0015(6) -0.0008(6)
    C13 0.0239(7) 0.0248(7) 0.0209(7) -0.0005(6) 0.0023(6) -0.0013(6)
    C14 0.0207(7) 0.0298(7) 0.0200(7) 0.0001(6) 0.0025(6) -0.0027(6)
    C15 0.0316(9) 0.0378(8) 0.0213(8) 0.0026(7) 0.0061(6) 0.0007(6)
    C16 0.0387(9) 0.0323(8) 0.0308(9) 0.0100(7) 0.0073(7) 0.0076(7)
    C17 0.0237(8) 0.0294(7) 0.0207(7) -0.0022(6) 0.0009(6) 0.0006(6)
    C18 0.0266(8) 0.0315(7) 0.0205(7) 0.0087(6) 0.0015(6) -0.0018(6)
    C19 0.0276(8) 0.0443(9) 0.0244(8) 0.0095(7) 0.0030(6) -0.0002(7)
    C20 0.0355(10) 0.0633(11) 0.0232(8) 0.0165(8) 0.0029(7) -0.0056(8)
    C21 0.0475(11) 0.0484(10) 0.0339(10) 0.0148(8) -0.0048(8) -0.0161(8)
    C22 0.0455(11) 0.0378(9) 0.0407(10) 0.0037(8) -0.0009(8) -0.0095(8)
    C23 0.0340(9) 0.0354(8) 0.0328(9) 0.0044(7) 0.0052(7) -0.0015(7)
_geom_special_details
;
All e.s.d.'s (except the e.s.d. in the dihedral angle between two l.s. planes)
are estimated using the full covariance matrix. The cell e.s.d.'s are taken
into account individually in the estimation of e.s.d.'s in distances, angles
and torsion angles; correlations between e.s.d.'s in cell parameters are only
used when they are defined by crystal symmetry. An approximate (isotropic)
treatment of cell e.s.d.'s is used for estimating e.s.d.'s involving l.s.
planes.
;
loop_
    _geom_bond_atom_site_label_1
    _geom_bond_atom_site_label_2
    _geom_bond_site_symmetry_2
    _geom_bond_distance
    _geom_bond_publ_flag
    O1 C7 . 1.2559(17) ?
    O2 C17 . 1.2341(16) ?
    N1 C9 . 1.3093(18) ?
    N1 N2 . 1.4073(16) ?
    N2 C7 . 1.3792(17) ?
    N2 C1 . 1.4133(17) ?
    N3 C11 . 1.3408(18) ?
    N3 C13 . 1.4091(17) ?
    N3 H3A . 0.899(9) ?
    N4 C14 . 1.3664(16) ?
    N4 N5 . 1.4068(16) ?
    N4 C16 . 1.4673(18) ?
    N5 C17 . 1.4128(17) ?
    N5 C18 . 1.4327(17) ?
    C1 C6 . 1.391(2) ?
    C1 C2 . 1.398(2) ?
    C2 C3 . 1.384(2) ?
    C2 H2 . 0.9500 ?
    C3 C4 . 1.386(2) ?
    C3 H3 . 0.9500 ?
    C4 C5 . 1.385(2) ?
    C4 H4 . 0.9500 ?
    C5 C6 . 1.3893(19) ?
    C5 H5 . 0.9500 ?
    C6 H6 . 0.9500 ?
    C7 C8 . 1.4396(19) ?
    C8 C11 . 1.4000(19) ?
    C8 C9 . 1.4373(19) ?
    C9 C10 . 1.496(2) ?
    C10 H10A . 0.9800 ?
    C10 H10B . 0.9800 ?
    C10 H10C . 0.9800 ?
    C11 C12 . 1.4933(19) ?
    C12 H12A . 0.9800 ?
    C12 H12B . 0.9800 ?
    C12 H12C . 0.9800 ?
    C13 C14 . 1.3622(19) ?
    C13 C17 . 1.4314(19) ?
    C14 C15 . 1.4814(19) ?
    C15 H15A . 0.9800 ?
    C15 H15B . 0.9800 ?
    C15 H15C . 0.9800 ?
    C16 H16A . 0.9800 ?
    C16 H16B . 0.9800 ?
    C16 H16C . 0.9800 ?
    C18 C19 . 1.382(2) ?
    C18 C23 . 1.385(2) ?
    C19 C20 . 1.386(2) ?
    C19 H19 . 0.9500 ?
    C20 C21 . 1.379(3) ?
    C20 H20 . 0.9500 ?
    C21 C22 . 1.379(3) ?
    C21 H21 . 0.9500 ?
    C22 C23 . 1.389(2) ?
    C22 H22 . 0.9500 ?
    C23 H23 . 0.9500 ?
loop_
    _geom_angle_atom_site_label_1
    _geom_angle_atom_site_label_2
    _geom_angle_atom_site_label_3
    _geom_angle_site_symmetry_1
    _geom_angle_site_symmetry_3
    _geom_angle
    _geom_angle_publ_flag
    C9 N1 N2 . . 106.53(11) ?
    C7 N2 N1 . . 111.35(10) ?
    C7 N2 C1 . . 129.57(11) ?
    N1 N2 C1 . . 118.78(11) ?
    C11 N3 C13 . . 128.11(12) ?
    C11 N3 H3A . . 113.6(11) ?
    C13 N3 H3A . . 117.5(11) ?
    C14 N4 N5 . . 107.23(10) ?
    C14 N4 C16 . . 122.11(12) ?
    N5 N4 C16 . . 116.12(11) ?
    N4 N5 C17 . . 109.15(10) ?
    N4 N5 C18 . . 117.40(11) ?
    C17 N5 C18 . . 122.47(11) ?
    C6 C1 C2 . . 119.56(13) ?
    C6 C1 N2 . . 119.69(13) ?
    C2 C1 N2 . . 120.74(12) ?
    C3 C2 C1 . . 119.82(13) ?
    C3 C2 H2 . . 120.1 ?
    C1 C2 H2 . . 120.1 ?
    C2 C3 C4 . . 120.79(14) ?
    C2 C3 H3 . . 119.6 ?
    C4 C3 H3 . . 119.6 ?
    C5 C4 C3 . . 119.24(14) ?
    C5 C4 H4 . . 120.4 ?
    C3 C4 H4 . . 120.4 ?
    C4 C5 C6 . . 120.81(13) ?
    C4 C5 H5 . . 119.6 ?
    C6 C5 H5 . . 119.6 ?
    C5 C6 C1 . . 119.75(14) ?
    C5 C6 H6 . . 120.1 ?
    C1 C6 H6 . . 120.1 ?
    O1 C7 N2 . . 125.62(12) ?
    O1 C7 C8 . . 128.99(13) ?
    N2 C7 C8 . . 105.38(11) ?
    C11 C8 C9 . . 132.97(13) ?
    C11 C8 C7 . . 122.03(12) ?
    C9 C8 C7 . . 104.97(12) ?
    N1 C9 C8 . . 111.75(12) ?
    N1 C9 C10 . . 118.09(12) ?
    C8 C9 C10 . . 130.15(13) ?
    C9 C10 H10A . . 109.5 ?
    C9 C10 H10B . . 109.5 ?
    H10A C10 H10B . . 109.5 ?
    C9 C10 H10C . . 109.5 ?
    H10A C10 H10C . . 109.5 ?
    H10B C10 H10C . . 109.5 ?
    N3 C11 C8 . . 116.50(12) ?
    N3 C11 C12 . . 119.56(12) ?
    C8 C11 C12 . . 123.93(12) ?
    C11 C12 H12A . . 109.5 ?
    C11 C12 H12B . . 109.5 ?
    H12A C12 H12B . . 109.5 ?
    C11 C12 H12C . . 109.5 ?
    H12A C12 H12C . . 109.5 ?
    H12B C12 H12C . . 109.5 ?
    C14 C13 N3 . . 123.54(13) ?
    C14 C13 C17 . . 109.25(12) ?
    N3 C13 C17 . . 127.10(12) ?
    C13 C14 N4 . . 109.58(12) ?
    C13 C14 C15 . . 129.12(12) ?
    N4 C14 C15 . . 121.23(12) ?
    C14 C15 H15A . . 109.5 ?
    C14 C15 H15B . . 109.5 ?
    H15A C15 H15B . . 109.5 ?
    C14 C15 H15C . . 109.5 ?
    H15A C15 H15C . . 109.5 ?
    H15B C15 H15C . . 109.5 ?
    N4 C16 H16A . . 109.5 ?
    N4 C16 H16B . . 109.5 ?
    H16A C16 H16B . . 109.5 ?
    N4 C16 H16C . . 109.5 ?
    H16A C16 H16C . . 109.5 ?
    H16B C16 H16C . . 109.5 ?
    O2 C17 N5 . . 124.01(13) ?
    O2 C17 C13 . . 131.67(13) ?
    N5 C17 C13 . . 104.32(11) ?
    C19 C18 C23 . . 120.71(13) ?
    C19 C18 N5 . . 118.54(13) ?
    C23 C18 N5 . . 120.74(13) ?
    C18 C19 C20 . . 119.31(15) ?
    C18 C19 H19 . . 120.3 ?
    C20 C19 H19 . . 120.3 ?
    C21 C20 C19 . . 120.52(16) ?
    C21 C20 H20 . . 119.7 ?
    C19 C20 H20 . . 119.7 ?
    C20 C21 C22 . . 119.82(15) ?
    C20 C21 H21 . . 120.1 ?
    C22 C21 H21 . . 120.1 ?
    C21 C22 C23 . . 120.38(16) ?
    C21 C22 H22 . . 119.8 ?
    C23 C22 H22 . . 119.8 ?
    C18 C23 C22 . . 119.25(15) ?
    C18 C23 H23 . . 120.4 ?
    C22 C23 H23 . . 120.4 ?
loop_
    _geom_torsion_atom_site_label_1
    _geom_torsion_atom_site_label_2
    _geom_torsion_atom_site_label_3
    _geom_torsion_atom_site_label_4
    _geom_torsion_site_symmetry_1
    _geom_torsion_site_symmetry_2
    _geom_torsion_site_symmetry_3
    _geom_torsion_site_symmetry_4
    _geom_torsion
    _geom_torsion_publ_flag
    C9 N1 N2 C7 . . . . 0.73(15) ?
    C9 N1 N2 C1 . . . . 175.01(12) ?
    C14 N4 N5 C17 . . . . 5.07(15) ?
    C16 N4 N5 C17 . . . . 145.59(12) ?
    C14 N4 N5 C18 . . . . 150.16(12) ?
    C16 N4 N5 C18 . . . . -69.32(15) ?
    C7 N2 C1 C6 . . . . 167.10(13) ?
    N1 N2 C1 C6 . . . . -5.98(19) ?
    C7 N2 C1 C2 . . . . -12.1(2) ?
    N1 N2 C1 C2 . . . . 174.78(12) ?
    C6 C1 C2 C3 . . . . -1.4(2) ?
    N2 C1 C2 C3 . . . . 177.88(13) ?
    C1 C2 C3 C4 . . . . 0.4(2) ?
    C2 C3 C4 C5 . . . . 0.8(2) ?
    C3 C4 C5 C6 . . . . -1.1(2) ?
    C4 C5 C6 C1 . . . . 0.2(2) ?
    C2 C1 C6 C5 . . . . 1.0(2) ?
    N2 C1 C6 C5 . . . . -178.23(12) ?
    N1 N2 C7 O1 . . . . 178.08(13) ?
    C1 N2 C7 O1 . . . . 4.6(2) ?
    N1 N2 C7 C8 . . . . -1.39(15) ?
    C1 N2 C7 C8 . . . . -174.88(13) ?
    O1 C7 C8 C11 . . . . 0.3(2) ?
    N2 C7 C8 C11 . . . . 179.69(12) ?
    O1 C7 C8 C9 . . . . -177.98(14) ?
    N2 C7 C8 C9 . . . . 1.45(15) ?
    N2 N1 C9 C8 . . . . 0.27(16) ?
    N2 N1 C9 C10 . . . . -178.89(13) ?
    C11 C8 C9 N1 . . . . -179.06(14) ?
    C7 C8 C9 N1 . . . . -1.10(16) ?
    C11 C8 C9 C10 . . . . 0.0(3) ?
    C7 C8 C9 C10 . . . . 177.93(15) ?
    C13 N3 C11 C8 . . . . -173.48(13) ?
    C13 N3 C11 C12 . . . . 7.1(2) ?
    C9 C8 C11 N3 . . . . 179.24(14) ?
    C7 C8 C11 N3 . . . . 1.6(2) ?
    C9 C8 C11 C12 . . . . -1.4(2) ?
    C7 C8 C11 C12 . . . . -179.06(13) ?
    C11 N3 C13 C14 . . . . 130.25(16) ?
    C11 N3 C13 C17 . . . . -53.9(2) ?
    N3 C13 C14 N4 . . . . -177.17(12) ?
    C17 C13 C14 N4 . . . . 6.37(16) ?
    N3 C13 C14 C15 . . . . 5.8(2) ?
    C17 C13 C14 C15 . . . . -170.70(13) ?
    N5 N4 C14 C13 . . . . -7.03(15) ?
    C16 N4 C14 C13 . . . . -144.66(13) ?
    N5 N4 C14 C15 . . . . 170.30(12) ?
    C16 N4 C14 C15 . . . . 32.7(2) ?
    N4 N5 C17 O2 . . . . 178.14(12) ?
    C18 N5 C17 O2 . . . . 35.2(2) ?
    N4 N5 C17 C13 . . . . -1.27(14) ?
    C18 N5 C17 C13 . . . . -144.24(13) ?
    C14 C13 C17 O2 . . . . 177.62(14) ?
    N3 C13 C17 O2 . . . . 1.3(2) ?
    C14 C13 C17 N5 . . . . -3.03(15) ?
    N3 C13 C17 N5 . . . . -179.33(13) ?
    N4 N5 C18 C19 . . . . 159.88(12) ?
    C17 N5 C18 C19 . . . . -59.97(18) ?
    N4 N5 C18 C23 . . . . -20.81(19) ?
    C17 N5 C18 C23 . . . . 119.34(15) ?
    C23 C18 C19 C20 . . . . -0.7(2) ?
    N5 C18 C19 C20 . . . . 178.58(13) ?
    C18 C19 C20 C21 . . . . 1.1(2) ?
    C19 C20 C21 C22 . . . . -0.4(2) ?
    C20 C21 C22 C23 . . . . -0.7(2) ?
    C19 C18 C23 C22 . . . . -0.3(2) ?
    N5 C18 C23 C22 . . . . -179.56(13) ?
    C21 C22 C23 C18 . . . . 1.0(2) ?
loop_
    _geom_hbond_atom_site_label_D
    _geom_hbond_atom_site_label_H
    _geom_hbond_atom_site_label_A
    _geom_hbond_site_symmetry_A
    _geom_hbond_distance_DH
    _geom_hbond_distance_HA
    _geom_hbond_distance_DA
    _geom_hbond_angle_DHA
    N3 H3A O1 . 0.899(9) 1.853(12) 2.6459(15) 145.9(15)
data_global
_journal_date_recd_electronic     2010-05-25
_journal_date_accepted     2010-05-30
_journal_name_full     'Acta Crystallographica, Section E'
_journal_year     2010
_journal_volume     66
_journal_issue      7
_journal_page_first     o1583
_journal_page_last     o1583
_journal_paper_category     QO
_journal_coeditor_code     HB5465
_publ_contact_author_name     'Zhu Hualing'
_publ_contact_author_address
;
Department of Basic Science,
Tianjin Agriculturial College
Tianjin Jinjing Road No 22,
Tianjin ,300384
People's Republic of China
;
_publ_contact_author_email     zhuhualing2004@126.com
_publ_contact_author_phone      2223781295
_publ_section_title
;\
1,5-Dimethyl-4-{[1-(3-methyl-5-oxo-1-phenyl-4,5-dihydro-1<i>H</i>-pyrazol-4-\
ylidene)ethyl]amino}-2-phenyl-1<i>H</i>-pyrazol-3(2<i>H</i>)-one
;
loop_
    _publ_author_name
    _publ_author_address
    'Zhu, Hualing'
;Department of Basic Science,
Tianjin Agriculturial College
Tianjin Jinjing Road No. 22,
Tianjin 300384
People's Republic of China
;
    'Shi, Jun'
;Department of Basic Science,
Tianjin Agriculturial College
Tianjin Jinjing Road No. 22,
Tianjin 300384
People's Republic of China
;
    'Wei, Zhen'
;Department of Basic Science,
Tianjin Agriculturial College
Tianjin Jinjing Road No. 22,
Tianjin 300384
People's Republic of China
;
    'Bai, Yanan'
;Department of Basic Science,
Tianjin Agriculturial College
Tianjin Jinjing Road No. 22,
Tianjin 300384
People's Republic of China
;
    'Bu, Luxia'
;Department of Basic Science,
Tianjin Agriculturial College
Tianjin Jinjing Road No. 22,
Tianjin 300384
People's Republic of China
;
