# Supplementary material for: 1,5-Dimethyl-4-{[1-(3-methyl-5-oxo-1-phenyl-4,5-dihydro-1H-pyrazol-4-yl­idene)eth­yl]amino}-2-phenyl-1H-pyrazol-3(2H)-one
Source: Acta Crystallogr Sect E Struct Rep Online. 2010 Jun 5;66(Pt 7):o1583. doi: 10.1107/S1600536810020532 (PMC3006896; doi:10.1107/S1600536810020532)
Supplement: Supplementary file 2 [file e-66-o1583-Isup2.hkl]

#
# h,k,l, Fc-squared, Fo-squared, sigma(Fo-squared) and status flag
#
data_I
_shelx_title ' shelxl in C2/c'
_shelx_refln_list_code          4
_shelx_F_calc_maximum      295.26
_exptl_crystal_F_000      1696.00
_reflns_d_resolution_high  0.8404
 
loop_
 _symmetry_equiv_pos_as_xyz
 'x, y, z'
 '-x, y, -z+1/2'
 'x+1/2, y+1/2, z'
 '-x+1/2, y+1/2, -z+1/2'
 '-x, -y, -z'
 'x, -y, z-1/2'
 '-x+1/2, -y+1/2, -z'
 'x+1/2, -y+1/2, z-1/2'
 
_cell_length_a    20.4862
_cell_length_b    10.2095
_cell_length_c    19.7527
_cell_angle_alpha  90.000
_cell_angle_beta  102.763
_cell_angle_gamma  90.000
 
_shelx_F_squared_multiplier     1.000
 
loop_
 _refln_index_h
 _refln_index_k
 _refln_index_l
 _refln_F_squared_calc
 _refln_F_squared_meas
 _refln_F_squared_sigma
 _refln_observed_status
   2   0   0       50.71       21.77     19.45 o
   4   0   0       78.47       72.69     11.44 o
   6   0   0    15416.34    14475.41    281.64 o
   8   0   0     3028.12     3182.04     35.35 o
  10   0   0       84.06       93.50     24.80 o
  12   0   0      391.72      484.63     42.00 o
  14   0   0     2999.54     3068.47    114.45 o
  16   0   0     2306.67     2154.96     84.95 o
  18   0   0       26.84       37.26     28.21 o
  20   0   0      912.37      968.01     67.50 o
  22   0   0      817.43      761.18     58.72 o
   1   1   0      117.04      104.36      8.46 o
   3   1   0    31904.38    32563.20    221.26 o
   5   1   0    87177.99   112212.23   2859.29 o
   7   1   0     2696.33     2510.45     35.61 o
   9   1   0      930.04      910.12     18.64 o
  11   1   0      589.02      605.71     20.42 o
  13   1   0       33.82       46.25     14.34 o
  15   1   0      670.96      731.49     26.85 o
  17   1   0      579.53      626.78     36.05 o
  19   1   0      792.85      854.39     38.80 o
  21   1   0      207.32      182.76     52.16 o
  23   1   0     1378.36     1457.78     98.82 o
   0   2   0     3240.10     2796.28     62.23 o
   2   2   0      853.28      749.41     12.13 o
   4   2   0    11053.98     9459.60     61.61 o
   6   2   0    16010.96    14771.76    137.53 o
   8   2   0     1851.72     1691.47     23.10 o
  10   2   0      298.45      294.10     13.49 o
  12   2   0      123.32      122.52     32.86 o
  14   2   0      592.36      597.83     21.66 o
  16   2   0       99.21      100.16     25.34 o
  18   2   0     1190.13     1084.74     38.18 o
  20   2   0      638.60      622.79     26.82 o
  22   2   0      419.96      336.13    143.02 o
   1   3   0     2002.73     1669.28     15.51 o
   3   3   0    32211.13    32275.68    168.01 o
   5   3   0     6640.11     6786.51     86.61 o
   7   3   0     1694.53     1691.86     25.70 o
   9   3   0      457.03      520.87     15.49 o
  11   3   0       25.97       25.43      6.33 o
  13   3   0      564.87      584.14     21.78 o
  15   3   0     1437.76     1603.77     53.10 o
  17   3   0        7.67       10.19     10.07 o
  19   3   0      449.59      443.09     36.75 o
  21   3   0       27.80       32.86     17.12 o
  23   3   0        5.28       34.09     22.06 o
   0   4   0      604.32      669.23     27.03 o
   2   4   0     4262.17     4100.70     92.33 o
   4   4   0       16.65       21.34      4.51 o
   6   4   0      300.23      297.24      9.54 o
   8   4   0     8096.01     8202.02    109.11 o
  10   4   0     1305.44     1192.01     40.27 o
  12   4   0     1398.73     1510.74     22.85 o
  14   4   0        0.25       19.96      8.29 o
  16   4   0     3140.28     3220.54     84.28 o
  18   4   0        0.42       21.63     13.61 o
  20   4   0      514.83      602.51     61.97 o
  22   4   0      114.07       87.08     43.51 o
   1   5   0     1440.34     1455.60     42.31 o
   3   5   0     1940.81     2312.72     43.05 o
   5   5   0        4.66        8.72      3.63 o
   7   5   0     1877.17     2016.93     33.63 o
   9   5   0       83.11       88.66     16.83 o
  11   5   0     3887.26     3880.74     84.45 o
  13   5   0     1085.61     1016.82     38.59 o
  15   5   0      120.01       99.98     35.64 o
  17   5   0      742.92      687.22     48.63 o
  19   5   0       73.54       65.23     36.79 o
  21   5   0      127.12       87.85     35.09 o
   0   6   0      597.80      629.50     23.11 o
   2   6   0       57.54       37.83      7.16 o
   4   6   0     1017.78     1122.62     21.47 o
   6   6   0     1094.43     1160.45     17.21 o
   8   6   0      342.27      398.77     15.24 o
  10   6   0     2060.26     1898.86     47.60 o
  12   6   0      616.76      672.01     34.76 o
  14   6   0       80.90       57.32     19.56 o
  16   6   0      746.27      720.72     40.49 o
  18   6   0       54.03       69.24     36.32 o
  20   6   0      305.65      350.96     41.62 o
   1   7   0       12.33       11.22      3.51 o
   3   7   0       12.59       12.89      5.70 o
   5   7   0      599.33      657.07     15.79 o
   7   7   0      675.58      563.26     20.06 o
   9   7   0      246.38      276.86     16.91 o
  11   7   0     2081.00     1910.28     50.02 o
  13   7   0      895.33      789.98     31.21 o
  15   7   0     1088.15     1090.12     97.44 o
  17   7   0       77.58       80.10     25.33 o
  19   7   0       30.59       32.27     23.63 o
   0   8   0     1294.66     1204.52     31.65 o
   2   8   0      350.64      341.76     17.73 o
   4   8   0       37.98       37.27     10.12 o
   6   8   0     4578.61     4790.10     92.83 o
   8   8   0     1015.69      977.28     34.98 o
  10   8   0        3.61       10.38      6.53 o
  12   8   0      344.60      280.91     23.23 o
  14   8   0      202.87      143.55     44.35 o
  16   8   0      128.63       66.98     35.84 o
   1   9   0       29.66       32.43      9.02 o
   3   9   0       94.24       98.41     22.86 o
   5   9   0      627.07      583.03     14.15 o
   7   9   0      301.64      293.37     30.44 o
   9   9   0      274.43      265.62     44.40 o
  11   9   0       10.73       10.46     13.35 o
  13   9   0       18.90       11.29     17.16 o
  15   9   0       21.38       29.61     21.33 o
   0  10   0     5263.06     5540.36    324.22 o
   2  10   0      781.82      719.45     20.45 o
   4  10   0       38.22       61.40     17.87 o
   6  10   0      278.61      221.27     52.43 o
   8  10   0      141.05      149.50     38.72 o
  10  10   0       17.59       19.79     14.05 o
  12  10   0      167.95      144.50     39.67 o
   1  11   0       80.36       47.65     23.58 o
   3  11   0      795.47      832.57     52.29 o
   5  11   0       38.72       31.70     26.95 o
   7  11   0      762.16      870.26     35.05 o
   9  11   0       63.00       60.28     22.63 o
   0  12   0      909.29      964.98     97.52 o
   2  12   0      558.90      674.63     46.84 o
 -23   1   1      839.72      875.61     42.50 o
 -21   1   1      596.43      652.36     47.26 o
 -19   1   1      676.07      745.02     32.54 o
 -17   1   1      161.65      209.44     47.17 o
 -15   1   1      770.34      720.97     25.97 o
 -13   1   1     3578.85     3665.08     67.12 o
 -11   1   1      148.09      126.38     29.60 o
  -9   1   1      639.52      517.42     14.48 o
  -7   1   1     1636.50     1562.60     23.35 o
  -5   1   1    85951.67   109237.37   2360.63 o
  -3   1   1     4781.92     4369.51     27.10 o
  -1   1   1     8298.95     7345.95     85.46 o
   1   1   1       19.08       28.30      3.60 o
   3   1   1    10547.34     9355.89    150.09 o
   5   1   1     2982.64     2894.16     36.19 o
   7   1   1    13627.59    12625.38    188.40 o
   9   1   1     2812.43     2805.71     39.22 o
  11   1   1     1237.24     1318.22     37.66 o
  13   1   1      700.82      764.63     32.04 o
  15   1   1     1357.84     1335.92     65.88 o
  17   1   1      437.07      413.77     42.28 o
  19   1   1     3006.90     3187.51     81.39 o
  21   1   1     1205.50     1242.43     58.14 o
  23   1   1      749.86      805.34     66.47 o
 -22   2   1      121.91       81.80     33.14 o
 -20   2   1       32.00       34.47     18.94 o
 -18   2   1      295.62      252.32     23.43 o
 -16   2   1      276.56      252.12     22.39 o
 -14   2   1      724.50      705.78     19.04 o
 -12   2   1        8.57        4.21      4.82 o
 -10   2   1       64.41       64.28      8.39 o
  -8   2   1     1406.14     1471.91     18.57 o
  -6   2   1     3551.40     3349.49     46.40 o
  -4   2   1     1096.96      961.00     19.80 o
  -2   2   1    25000.87    24725.40    234.11 o
   0   2   1      641.32      602.65      9.97 o
   2   2   1    10211.04     8483.37     85.02 o
   4   2   1    14383.00    13101.91     85.12 o
   6   2   1     2519.00     2456.57     21.24 o
   8   2   1     1386.96     1347.98     22.70 o
  10   2   1    13201.93    13349.87    167.84 o
  12   2   1     1345.10     1402.37     41.02 o
  14   2   1      315.45      306.09     20.59 o
  16   2   1        0.63       13.16     12.68 o
  18   2   1      405.46      383.63     45.82 o
  20   2   1       87.02       67.98     21.62 o
  22   2   1      156.18      122.39     38.61 o
 -23   3   1      118.79      107.70     56.83 o
 -21   3   1       14.53       20.57     17.14 o
 -19   3   1       44.73       31.23     19.05 o
 -17   3   1      407.37      383.39     21.03 o
 -15   3   1       84.44       67.73     20.59 o
 -13   3   1        8.97       15.10      8.53 o
 -11   3   1        4.33        4.03      2.83 o
  -9   3   1      477.95      601.31     16.85 o
  -7   3   1     3183.30     3224.82     35.72 o
  -5   3   1     1737.95     1479.78     21.63 o
  -3   3   1    10116.97     8702.51     96.04 o
  -1   3   1      120.27       84.20      4.83 o
   1   3   1     3690.21     3343.87     71.61 o
   3   3   1     3509.29     3134.82     35.24 o
   5   3   1        2.00        2.65      1.95 o
   7   3   1       11.87       12.07      3.50 o
   9   3   1       81.29       77.39     11.50 o
  11   3   1      897.22      953.82     20.96 o
  13   3   1     1093.45     1081.05     31.88 o
  15   3   1      482.04      510.51     20.63 o
  17   3   1      173.15      178.72     29.97 o
  19   3   1       16.73       15.52     16.12 o
  21   3   1      111.11       91.40     37.23 o
 -22   4   1      656.13      643.92     72.53 o
 -20   4   1       32.79       41.99     19.85 o
 -18   4   1      110.03      115.36     38.36 o
 -16   4   1       33.90       30.28     14.87 o
 -14   4   1       40.81       25.06     10.77 o
 -12   4   1       85.65       69.69     23.54 o
 -10   4   1     1291.57     1341.31     35.59 o
  -8   4   1      747.85      869.66     22.24 o
  -6   4   1     5926.78     5882.18     66.49 o
  -4   4   1     2322.91     2311.59     34.42 o
  -2   4   1     3957.72     3892.61     70.70 o
   0   4   1     1288.30     1266.48     25.11 o
   2   4   1       96.70       87.12      4.24 o
   4   4   1      101.43      115.18     10.30 o
   6   4   1     5229.18     4958.84    148.56 o
   8   4   1        2.91        8.87      6.42 o
  10   4   1     1975.10     1943.84     43.55 o
  12   4   1      306.17      293.00     30.69 o
  14   4   1     3562.40     3586.46    120.36 o
  16   4   1      105.21      110.52     27.42 o
  18   4   1     1109.99     1075.57     56.46 o
  20   4   1       35.84       25.35     28.94 o
  22   4   1      261.62      301.54     80.72 o
 -21   5   1       95.11       58.05     30.21 o
 -19   5   1      147.59      126.21     46.86 o
 -17   5   1     1114.59     1182.69     50.49 o
 -15   5   1        9.80       -4.69     19.06 o
 -13   5   1     1165.87     1210.89     43.57 o
 -11   5   1      400.00      409.78     26.97 o
  -9   5   1     2493.80     2544.13     65.95 o
  -7   5   1      833.94      903.54     19.09 o
  -5   5   1      166.60      121.24      5.60 o
  -3   5   1     3818.67     3725.56     60.45 o
  -1   5   1      923.95      984.36     13.42 o
   1   5   1     9307.71     8936.00    126.30 o
   3   5   1     8140.98     8510.44    118.91 o
   5   5   1      557.92      568.50     13.82 o
   7   5   1        0.00        8.14      3.63 o
   9   5   1     3687.21     4006.27     98.92 o
  11   5   1     1474.59     1481.98     40.94 o
  13   5   1      228.64      204.29     52.35 o
  15   5   1       85.20       85.01     25.15 o
  17   5   1      119.03      121.85     40.39 o
  19   5   1      247.38      249.04     91.20 o
  21   5   1       66.06       48.26     26.02 o
 -20   6   1       49.58       42.13     35.28 o
 -18   6   1     1020.22      988.83     45.42 o
 -16   6   1     1644.83     1722.26    102.66 o
 -14   6   1      506.45      538.65     37.75 o
 -12   6   1       43.71       45.62     14.66 o
 -10   6   1      153.99      156.25     20.71 o
  -8   6   1     1744.23     1832.92     38.00 o
  -6   6   1       14.98       15.68      5.13 o
  -4   6   1      258.45      285.67      9.40 o
  -2   6   1     3877.44     3894.39     65.11 o
   0   6   1     2797.24     2885.69     38.00 o
   2   6   1     5367.47     5165.90     85.89 o
   4   6   1       14.09       12.09      5.99 o
   6   6   1      466.77      521.41     10.64 o
   8   6   1     2538.40     2636.39     52.43 o
  10   6   1      328.88      357.27     19.03 o
  12   6   1      129.87       80.39     34.56 o
  14   6   1     3051.65     3204.01     96.11 o
  16   6   1      102.82      102.20     29.60 o
  18   6   1       42.83       32.99     25.99 o
  20   6   1      136.26      149.84     55.02 o
 -19   7   1       84.02       51.64     27.18 o
 -17   7   1       86.01       97.52     33.02 o
 -15   7   1      159.49      103.05     31.86 o
 -13   7   1      318.97      297.04     23.07 o
 -11   7   1     2301.11     2208.81     64.20 o
  -9   7   1     1235.78     1273.52     25.88 o
  -7   7   1      743.60      789.29     21.04 o
  -5   7   1      124.11      150.15      9.52 o
  -3   7   1     1247.81     1306.78     17.39 o
  -1   7   1        3.47        4.79      3.26 o
   1   7   1     1019.05     1048.60     17.92 o
   3   7   1     1372.59     1341.30     20.29 o
   5   7   1      250.98      246.39      8.44 o
   7   7   1      314.77      340.65     13.50 o
   9   7   1      172.56      212.26     24.05 o
  11   7   1     2362.63     2317.05     72.96 o
  13   7   1     1493.05     1482.79     57.87 o
  15   7   1       75.92       50.51     25.63 o
  17   7   1      127.76       90.63     38.27 o
  19   7   1        0.04       11.83     29.84 o
 -18   8   1        2.86       23.72     16.50 o
 -16   8   1        0.87       14.06     12.20 o
 -14   8   1      882.94      836.42     42.80 o
 -12   8   1        2.64        3.33     10.80 o
 -10   8   1      273.85      193.03     44.70 o
  -8   8   1      725.85      680.15     21.25 o
  -6   8   1        3.27       11.59      5.14 o
  -4   8   1       22.50       28.81      9.04 o
  -2   8   1     1291.74     1244.42     15.18 o
   0   8   1      690.37      679.80     15.48 o
   2   8   1      749.71      813.79     13.72 o
   4   8   1       64.41       46.87      8.21 o
   6   8   1      368.71      312.20     13.69 o
   8   8   1      315.56      312.93     43.52 o
  10   8   1      942.72      895.92     28.72 o
  12   8   1       11.19        6.30     10.99 o
  14   8   1      316.57      239.92     56.34 o
  16   8   1        1.61       10.72     19.53 o
 -15   9   1       37.69       53.12     23.11 o
 -13   9   1     1392.06     1218.69     77.36 o
 -11   9   1      313.79      294.41     23.45 o
  -9   9   1        2.69        3.62      7.20 o
  -7   9   1      347.07      266.94     23.30 o
  -5   9   1      562.27      649.72     16.44 o
  -3   9   1        1.72        6.14      3.97 o
  -1   9   1      407.63      406.94     14.58 o
   1   9   1      633.19      609.64     17.72 o
   3   9   1      143.74      158.67     16.76 o
   5   9   1      206.44      243.96     19.60 o
   7   9   1      151.79      130.82     29.93 o
   9   9   1      426.33      387.87     44.46 o
  11   9   1      507.11      443.30     25.92 o
  13   9   1        9.74       13.14     16.22 o
  15   9   1      591.49      552.73     67.20 o
 -12  10   1       65.64       60.43     21.26 o
 -10  10   1      146.48      287.91     56.43 o
  -8  10   1      244.51      243.39     24.54 o
  -6  10   1      270.25      324.06     33.10 o
  -4  10   1      939.76     1026.85     30.14 o
  -2  10   1     2523.83     2562.58     58.80 o
   0  10   1      722.03      694.15     29.66 o
   2  10   1      179.51      171.10     27.90 o
   4  10   1     1592.49     1706.34     48.72 o
   6  10   1      359.40      275.56     64.54 o
   8  10   1      325.29      352.40     25.84 o
  10  10   1      429.17      459.77     59.25 o
  12  10   1      344.34      342.72     43.96 o
  -9  11   1      321.89      346.67     34.01 o
  -7  11   1      101.99       76.73     31.15 o
  -5  11   1        4.67       26.40     14.19 o
  -3  11   1     1074.56     1062.09     42.82 o
  -1  11   1      130.89      151.61     44.61 o
   1  11   1        4.39        8.31     12.67 o
   3  11   1      416.71      445.95     46.59 o
   5  11   1     1165.09     1214.62     38.12 o
   7  11   1      143.29      109.96     30.78 o
   9  11   1       40.32       32.14     15.36 o
  -2  12   1      138.85      121.30     48.46 o
   0  12   1       75.57       85.85     40.15 o
   2  12   1      468.27      439.16     39.63 o
 -24   0   2     1058.56     1085.40     64.07 o
 -22   0   2        3.18        6.39     16.65 o
 -20   0   2      138.01      163.39     79.25 o
 -18   0   2        2.22        4.08     25.56 o
 -16   0   2      836.62      972.30     55.04 o
 -14   0   2     4070.17     4536.43    126.59 o
 -12   0   2      157.29      165.47     60.47 o
 -10   0   2     5157.38     5149.43     97.76 o
  -8   0   2     1981.73     1636.50     58.32 o
  -6   0   2     3473.46     3078.10     36.91 o
  -4   0   2    26805.69    26060.22    603.19 o
  -2   0   2       11.60        2.75      3.82 o
   2   0   2    24304.06    24537.99    208.63 o
   6   0   2    65606.93    78497.98    787.68 o
   8   0   2     2534.30     2593.20     52.56 o
  10   0   2     8731.24     8970.71    505.75 o
  12   0   2     1547.32     1378.69     48.72 o
  14   0   2     2296.34     2445.03    119.12 o
  16   0   2     2083.46     1953.13     76.70 o
  18   0   2      120.33       98.44     38.75 o
  20   0   2      285.60      247.61    108.65 o
  22   0   2       94.52      101.64     40.13 o
 -23   1   2      305.39      230.49     96.85 o
 -21   1   2      129.15      117.64     31.89 o
 -19   1   2     2983.97     3121.03     75.84 o
 -17   1   2        0.01        7.17     11.70 o
 -15   1   2       74.90       94.95     22.08 o
 -13   1   2        1.51        2.73     14.40 o
 -11   1   2       35.51       21.31      9.52 o
  -9   1   2        7.60       17.32      6.50 o
  -7   1   2      251.70      285.69      9.89 o
  -5   1   2    77335.57    98875.85   1453.32 o
  -3   1   2    18616.74    18604.13    161.02 o
  -1   1   2    28086.32    30279.75    354.67 o
   1   1   2      150.05      116.18      5.21 o
   3   1   2    56564.99    68296.80    561.26 o
   5   1   2    12849.64    11374.00    143.90 o
   7   1   2      771.92      710.40     13.54 o
   9   1   2     1617.67     1485.28     23.71 o
  11   1   2     6209.88     6349.38     92.14 o
  13   1   2     2180.97     2403.41     56.27 o
  15   1   2     1541.64     1705.57     50.14 o
  17   1   2      172.28      138.57     38.06 o
  19   1   2      606.89      676.04     33.01 o
  21   1   2      760.53      716.99     33.77 o
  23   1   2     1012.14     1229.88     93.82 o
 -22   2   2      289.95      272.34     41.18 o
 -20   2   2      120.46      116.66     31.93 o
 -18   2   2      356.91      368.31     49.24 o
 -16   2   2      745.45      769.23     33.18 o
 -14   2   2        5.35       13.73      7.20 o
 -12   2   2      191.05      142.96     15.57 o
 -10   2   2     7636.40     7958.86    131.54 o
  -8   2   2     6397.88     5803.12     84.94 o
  -6   2   2      102.12      120.32      6.69 o
  -4   2   2    24377.65    24397.53    218.81 o
  -2   2   2    10530.08     9186.81    117.73 o
   0   2   2     7447.72     6521.79     93.77 o
   2   2   2    34805.59    34765.45    365.92 o
   4   2   2     1222.25     1233.63     18.01 o
   6   2   2      277.24      265.95      8.27 o
   8   2   2    16195.98    15321.18    299.36 o
  10   2   2     4618.18     4706.26     69.81 o
  12   2   2     1111.38     1082.76     25.80 o
  14   2   2      586.55      665.59     32.02 o
  16   2   2      665.74      722.68     31.41 o
  18   2   2     2807.53     2897.92     72.73 o
  20   2   2        0.26        9.03     12.49 o
  22   2   2       96.23       59.88     28.65 o
 -23   3   2        0.13        2.77     28.27 o
 -21   3   2       16.35       34.94     31.99 o
 -19   3   2       81.25       80.43     24.78 o
 -17   3   2       44.20       37.60     17.01 o
 -15   3   2        6.34        7.57     11.37 o
 -13   3   2       35.66       58.55     15.46 o
 -11   3   2      416.74      459.69     13.03 o
  -9   3   2     1557.72     1609.08     39.08 o
  -7   3   2     1134.36     1174.78     15.39 o
  -5   3   2      844.63      852.10     13.02 o
  -3   3   2     3020.95     2705.44     37.25 o
  -1   3   2     5217.63     4668.19     32.87 o
   1   3   2     1488.74     1221.14     25.57 o
   3   3   2      719.54      785.23     16.89 o
   5   3   2      101.54       84.54      5.94 o
   7   3   2     7783.95     7390.18     87.94 o
   9   3   2     7118.90     7448.42    150.79 o
  11   3   2      941.41      975.49     29.78 o
  13   3   2     3328.28     3481.25     64.65 o
  15   3   2       87.28       80.84     19.79 o
  17   3   2      108.77       93.54     24.45 o
  19   3   2       82.03       65.45     23.02 o
  21   3   2      833.94      842.00     40.31 o
 -22   4   2       88.77       96.37     52.23 o
 -20   4   2        0.78       12.36     24.33 o
 -18   4   2     1552.66     1657.57     75.77 o
 -16   4   2       54.74       42.32     13.38 o
 -14   4   2      280.68      323.01     24.39 o
 -12   4   2     1511.09     1764.91     51.64 o
 -10   4   2       35.35       14.20      8.49 o
  -8   4   2      551.10      643.71     15.92 o
  -6   4   2     8219.94     7595.05     78.40 o
  -4   4   2    19716.12    19223.90    341.44 o
  -2   4   2      773.27      680.56     10.68 o
   0   4   2        4.76        3.75      1.73 o
   2   4   2      888.04      764.33     13.55 o
   4   4   2     4489.22     4200.36    118.40 o
   6   4   2      254.91      225.23     10.66 o
   8   4   2        6.36        3.36      5.69 o
  10   4   2       38.94       37.37      8.05 o
  12   4   2       23.46       29.31      8.75 o
  14   4   2      110.44      125.58     14.52 o
  16   4   2     1474.47     1557.51     49.64 o
  18   4   2       37.52       55.47     28.75 o
  20   4   2      125.15      129.05     45.95 o
 -21   5   2      304.83      230.32    102.87 o
 -19   5   2        9.52       22.38     19.73 o
 -17   5   2     1287.62     1305.31     90.61 o
 -15   5   2      638.07      547.76     47.65 o
 -13   5   2      226.51      181.98     44.62 o
 -11   5   2     1599.84     1611.50     36.24 o
  -9   5   2       11.35        9.28      9.14 o
  -7   5   2     1356.49     1551.42     33.83 o
  -5   5   2       74.58      111.34      5.45 o
  -3   5   2     1367.63     1511.87     24.70 o
  -1   5   2     7635.31     7382.29    129.64 o
   1   5   2     1075.25     1237.35     20.70 o
   3   5   2     4907.17     4809.07    116.74 o
   5   5   2     2017.58     2000.81     35.32 o
   7   5   2        2.27        7.50      3.73 o
   9   5   2      437.41      407.15     20.95 o
  11   5   2     1320.26     1350.30     66.69 o
  13   5   2       35.00       53.52     24.95 o
  15   5   2       28.77       36.06     23.97 o
  17   5   2       22.49       23.80     25.17 o
  19   5   2      409.90      442.98     78.38 o
  21   5   2       84.50       77.00     30.16 o
 -20   6   2        5.30       14.49     15.35 o
 -18   6   2      694.25      813.10     33.03 o
 -16   6   2     4079.77     3920.06     86.94 o
 -14   6   2        0.30        3.62      9.19 o
 -12   6   2      165.06      194.96     23.69 o
 -10   6   2      113.42      132.50     22.08 o
  -8   6   2     1771.23     1868.49     43.90 o
  -6   6   2     3478.92     3582.22     77.39 o
  -4   6   2     2494.44     2431.67     38.57 o
  -2   6   2      563.21      605.68     11.91 o
   0   6   2        0.52        1.99      3.53 o
   2   6   2     1962.24     1806.99     30.14 o
   4   6   2       77.57       92.23     10.20 o
   6   6   2     1815.80     1977.02     37.00 o
   8   6   2      948.91      985.75     29.24 o
  10   6   2      382.44      374.25     14.83 o
  12   6   2     2230.55     2318.40     93.58 o
  14   6   2       94.99       93.19     29.23 o
  16   6   2      183.18      178.63     55.49 o
  18   6   2        7.60       22.34     19.31 o
  20   6   2       35.69       39.74     24.76 o
 -19   7   2       35.86       32.86     21.87 o
 -17   7   2       17.12        5.72     18.14 o
 -15   7   2      221.24      150.02     45.14 o
 -13   7   2      394.69      377.39     23.25 o
 -11   7   2     3466.80     3375.04     79.36 o
  -9   7   2     1490.47     1466.89     36.76 o
  -7   7   2        7.29        7.51      3.46 o
  -5   7   2       53.14      103.74      9.43 o
  -3   7   2       21.56       15.94      4.25 o
  -1   7   2     2628.67     2806.76     42.88 o
   1   7   2        2.74        5.50      2.76 o
   3   7   2     1851.73     1806.38     36.68 o
   5   7   2      604.99      680.56     19.90 o
   7   7   2     1287.78     1197.22     18.44 o
   9   7   2      332.64      333.11     16.96 o
  11   7   2      694.25      677.67     63.92 o
  13   7   2      249.68      254.51     24.93 o
  15   7   2        2.49       10.84     12.54 o
  17   7   2      368.13      229.57     86.24 o
 -18   8   2       78.06       48.65     36.96 o
 -16   8   2        0.90        3.95     13.86 o
 -14   8   2       38.60       36.57     18.45 o
 -12   8   2     1152.53     1083.68     33.56 o
 -10   8   2       10.12       13.76      9.97 o
  -8   8   2       16.75       23.31     10.31 o
  -6   8   2     1535.65     1492.04     24.96 o
  -4   8   2      726.83      803.50     18.59 o
  -2   8   2      343.15      351.30     13.75 o
   0   8   2      163.80      157.10     14.93 o
   2   8   2       44.73       50.36      9.72 o
   4   8   2      230.61      209.54     12.34 o
   6   8   2     2230.98     2289.89     49.69 o
   8   8   2     1186.90     1081.45     23.38 o
  10   8   2      178.59      175.72     16.63 o
  12   8   2       88.24       75.65     31.63 o
  14   8   2        1.30       30.55     28.94 o
  16   8   2       45.69       80.70     53.88 o
 -15   9   2       42.74       34.25     22.11 o
 -13   9   2      312.86      267.31     29.11 o
 -11   9   2       16.58       15.10      9.49 o
  -9   9   2      521.38      532.07     28.85 o
  -7   9   2      452.76      435.77     24.44 o
  -5   9   2      269.56      275.09     19.02 o
  -3   9   2      424.17      401.10     13.12 o
  -1   9   2     2205.66     2208.86     50.64 o
   1   9   2        5.00        8.61      7.49 o
   3   9   2      157.64      183.07     17.91 o
   5   9   2       85.05       66.70     17.43 o
   7   9   2        7.87       10.29     10.31 o
   9   9   2      649.83      616.19     28.62 o
  11   9   2      406.88      298.13     92.07 o
  13   9   2       24.21       30.28     22.61 o
  15   9   2      240.15      207.25     61.09 o
 -12  10   2        7.73        8.16      8.82 o
 -10  10   2       15.32       18.56     11.54 o
  -8  10   2      560.23      541.74     22.66 o
  -6  10   2      159.65      189.64     18.65 o
  -4  10   2       68.79       55.41     14.45 o
  -2  10   2      490.45      491.56     34.63 o
   0  10   2      654.95      663.75     28.74 o
   2  10   2       12.20        6.23      7.70 o
   4  10   2      658.83      666.96     34.40 o
   6  10   2     2186.15     2172.30     65.25 o
   8  10   2      388.82      365.25     33.89 o
  10  10   2       77.13       66.90     20.12 o
  12  10   2      396.80      395.32     44.37 o
  -9  11   2       74.17       50.44     32.94 o
  -7  11   2       63.17       64.58     32.99 o
  -5  11   2       51.22       50.53     32.35 o
  -3  11   2      628.23      636.43     49.73 o
  -1  11   2       14.33       24.75     17.06 o
   1  11   2        0.01        6.90     10.10 o
   3  11   2     1974.68     2186.58     46.96 o
   5  11   2      133.58       98.95     30.21 o
   7  11   2       82.91       96.87     30.17 o
   9  11   2      895.41      916.28     38.13 o
  -2  12   2      437.55      488.90     41.75 o
   0  12   2      216.98      206.68     90.93 o
   2  12   2      114.57      122.72     45.93 o
 -23   1   3      462.12      410.50     29.47 o
 -21   1   3      613.53      642.44     38.89 o
 -19   1   3      170.01      217.31     52.01 o
 -17   1   3      677.66      652.63     36.74 o
 -15   1   3     1406.54     1472.22     42.14 o
 -13   1   3       10.78       21.59     14.17 o
 -11   1   3     1019.25     1024.20     32.90 o
  -9   1   3     2236.93     2409.00     47.59 o
  -7   1   3    38863.50    38627.98    429.28 o
  -5   1   3    44067.13    45203.99    344.84 o
  -3   1   3    10541.67     9155.35     87.14 o
  -1   1   3    32160.51    33957.58    539.44 o
   1   1   3      850.72      742.66     10.47 o
   3   1   3     7322.84     6669.82     59.46 o
   5   1   3    59636.82    65419.89    455.03 o
   7   1   3     3011.63     2837.35     29.01 o
   9   1   3     3515.75     3647.02     75.94 o
  11   1   3      809.71      791.28     22.74 o
  13   1   3     2074.54     2082.39     48.91 o
  15   1   3      135.62      167.28     37.90 o
  17   1   3     4176.51     4484.59    108.31 o
  19   1   3      104.90       81.07     25.89 o
  21   1   3      329.89      339.74     34.16 o
 -22   2   3       34.55       18.06     24.20 o
 -20   2   3      235.44      195.11     40.04 o
 -18   2   3       24.37       31.08     10.94 o
 -16   2   3        7.80        5.85      9.34 o
 -14   2   3      361.56      395.56     18.76 o
 -12   2   3       47.44       36.24      9.69 o
 -10   2   3      360.39      384.83     15.54 o
  -8   2   3      805.95      895.00     17.33 o
  -6   2   3    11503.30    10157.80    186.28 o
  -2   2   3    29274.11    29305.72    422.31 o
   0   2   3      407.90      393.63      8.56 o
   2   2   3    21947.96    21286.94    253.66 o
   4   2   3    22119.59    20999.97    131.27 o
   6   2   3     3949.47     4189.91     44.61 o
   8   2   3       10.37        8.61      4.90 o
  10   2   3     6669.84     6838.12    128.00 o
  12   2   3       25.74       16.56      7.68 o
  14   2   3     1499.38     1578.41     46.89 o
  16   2   3     1590.54     1536.30     54.20 o
  18   2   3      247.09      207.65     21.26 o
  20   2   3     1961.34     2073.69     52.22 o
  22   2   3      406.33      316.56     88.46 o
 -23   3   3     1423.30     1579.41     68.79 o
 -21   3   3      539.93      585.62     51.33 o
 -19   3   3      432.31      484.69     46.98 o
 -17   3   3      487.09      522.54     22.26 o
 -15   3   3      997.63     1053.48     27.13 o
 -13   3   3      133.66      131.11     13.83 o
 -11   3   3      920.33      886.76     24.84 o
  -9   3   3     6902.33     6705.92    139.97 o
  -7   3   3     9878.46     8840.55     84.32 o
  -5   3   3     1658.60     1565.39     33.08 o
  -3   3   3       50.56       49.92      6.47 o
  -1   3   3      126.83      125.83      5.41 o
   1   3   3      447.35      497.56     11.66 o
   3   3   3    13469.91    12464.34     85.39 o
   5   3   3     1189.25     1060.42     20.48 o
   7   3   3      963.55      808.02     21.78 o
   9   3   3    13315.00    12733.50    125.85 o
  11   3   3      630.83      677.46     21.40 o
  13   3   3     3277.77     3259.95     53.19 o
  15   3   3      100.39      128.52     30.82 o
  17   3   3     1647.05     1613.41     45.13 o
  19   3   3      921.00      870.04     48.25 o
  21   3   3       52.87       58.18     23.00 o
 -22   4   3      122.44       89.38     30.66 o
 -20   4   3      739.28      762.94     53.06 o
 -18   4   3      865.20      899.06     64.54 o
 -16   4   3      711.70      732.23     43.40 o
 -14   4   3      324.48      314.46     15.54 o
 -12   4   3      146.99      142.70      8.37 o
 -10   4   3      544.86      499.75     18.22 o
  -8   4   3       50.57       73.13      8.57 o
  -6   4   3     1079.33     1267.24     20.38 o
  -4   4   3       42.77       34.03      5.62 o
  -2   4   3      366.48      374.34      9.49 o
   0   4   3      319.65      259.78      5.26 o
   2   4   3     3253.75     3283.98     42.43 o
   4   4   3     3419.98     3419.31     96.45 o
   6   4   3      445.42      589.57     18.39 o
   8   4   3     1760.69     1954.38     36.41 o
  10   4   3      403.55      469.10     10.68 o
  12   4   3      176.82      159.38     23.45 o
  14   4   3     1070.74     1100.65     26.80 o
  16   4   3     1701.23     1762.92     54.34 o
  18   4   3      120.46      123.81     42.64 o
  20   4   3      650.52      665.60     87.23 o
 -21   5   3      364.29      357.72     53.98 o
 -19   5   3      122.23      117.24     35.25 o
 -17   5   3      689.13      704.92     33.47 o
 -15   5   3      567.20      506.93     34.99 o
 -13   5   3      123.85      153.89     38.18 o
 -11   5   3       41.43       72.39     16.78 o
  -9   5   3        5.78       13.32      8.23 o
  -7   5   3     5651.44     5987.12    139.15 o
  -5   5   3     3371.49     3271.50     38.94 o
  -3   5   3     9231.20     9138.77    112.93 o
  -1   5   3     2318.87     2308.10     46.14 o
   1   5   3     3445.09     3420.12     40.76 o
   3   5   3     4521.35     4198.93     69.08 o
   5   5   3     1488.25     1502.39     34.29 o
   7   5   3      102.97      146.02      7.38 o
   9   5   3      326.97      398.56     13.96 o
  11   5   3       20.09       26.67     10.18 o
  13   5   3       12.91       39.31     21.65 o
  15   5   3       84.15       58.45     35.46 o
  17   5   3      814.55      768.83     41.12 o
  19   5   3      182.98      167.87     52.07 o
 -20   6   3      617.31      576.99     34.41 o
 -18   6   3     1205.52     1071.32     43.76 o
 -16   6   3      247.75      225.93     26.80 o
 -14   6   3       72.05       67.25     22.64 o
 -12   6   3       25.21       19.85      9.13 o
 -10   6   3      156.87      182.39     24.89 o
  -8   6   3     2379.74     2490.36     43.75 o
  -6   6   3      245.74      279.93     10.70 o
  -4   6   3       20.59       16.36      3.36 o
  -2   6   3      165.69      168.72     11.03 o
   0   6   3     1990.38     2309.68     27.09 o
   2   6   3     2440.24     2616.64     37.87 o
   4   6   3     1184.70     1353.82     19.18 o
   6   6   3      173.29      239.87      6.32 o
   8   6   3     1525.94     1600.68     24.29 o
  10   6   3      281.70      273.86     38.67 o
  12   6   3      523.77      477.97     32.02 o
  14   6   3      714.58      785.04     33.50 o
  16   6   3      163.41      140.19     37.07 o
  18   6   3       14.37       13.62     15.54 o
 -19   7   3      423.77      482.28     49.02 o
 -17   7   3      375.25      386.35     37.65 o
 -15   7   3      310.38      286.72     33.41 o
 -13   7   3       17.09       30.85     10.34 o
 -11   7   3      342.27      345.97     21.78 o
  -9   7   3       78.48       94.94     19.56 o
  -7   7   3     1271.42     1189.34     24.75 o
  -5   7   3     2947.97     3052.45     41.95 o
  -3   7   3      567.91      579.69     13.63 o
  -1   7   3      188.41      182.38     10.08 o
   1   7   3      638.20      594.77     12.04 o
   3   7   3      134.01      111.82     20.19 o
   5   7   3      129.90      120.78      8.17 o
   7   7   3      326.97      333.04     14.21 o
   9   7   3      567.72      565.82     33.86 o
  11   7   3     2167.57     2248.91     89.91 o
  13   7   3      530.15      561.29     38.20 o
  15   7   3       24.06       39.15     29.67 o
  17   7   3      404.60      461.62    127.13 o
 -18   8   3        0.24       15.48     13.78 o
 -16   8   3       20.91       29.11     12.27 o
 -14   8   3      135.35      130.21     46.70 o
 -12   8   3      109.53       82.66     20.18 o
 -10   8   3      728.01      715.36     24.03 o
  -8   8   3      991.02     1009.33     36.57 o
  -6   8   3       66.95       60.47     12.06 o
  -4   8   3       63.79       45.09      9.95 o
  -2   8   3      331.86      317.62     15.08 o
   0   8   3     1247.19     1288.46     16.62 o
   2   8   3      398.21      369.53      8.84 o
   4   8   3     3626.46     3891.70     80.18 o
   6   8   3     4634.82     4567.32    103.56 o
   8   8   3      559.57      529.65     31.21 o
  10   8   3      581.43      617.38     35.79 o
  12   8   3      198.41      142.77     58.92 o
  14   8   3       24.34       22.77     18.80 o
  16   8   3        8.83       13.35     32.52 o
 -15   9   3      163.40      124.81     40.97 o
 -13   9   3        4.79       11.64     10.41 o
 -11   9   3      359.53      390.34     19.23 o
  -9   9   3      308.51      326.92     20.21 o
  -7   9   3       71.33       52.40     16.11 o
  -5   9   3        7.41        9.58      6.54 o
  -3   9   3      287.62      250.78     17.74 o
  -1   9   3      714.84      783.78     18.70 o
   1   9   3     3726.43     4243.17     89.62 o
   3   9   3      481.92      491.79     22.08 o
   5   9   3      634.48      606.91     21.25 o
   7   9   3      451.57      410.44     29.56 o
   9   9   3      327.93      268.38     24.67 o
  11   9   3       16.06       24.65     23.74 o
  13   9   3     1047.93     1051.77     46.93 o
 -12  10   3      331.78      324.88     43.89 o
 -10  10   3      655.59      621.48     37.84 o
  -8  10   3       79.55       94.01     28.92 o
  -6  10   3      143.68      173.06     15.38 o
  -4  10   3      545.50      552.51     18.48 o
  -2  10   3     2715.25     2712.72     52.83 o
   0  10   3     1733.09     1755.52     42.04 o
   2  10   3      217.30      193.53     37.02 o
   4  10   3      337.70      325.54     26.28 o
   6  10   3       46.17       70.53     22.59 o
   8  10   3      237.04      237.06     60.73 o
  10  10   3       60.26       66.45     23.33 o
  12  10   3      449.32      451.81     67.38 o
  -9  11   3       68.61       63.00     17.94 o
  -7  11   3      271.11      309.34     44.08 o
  -5  11   3       39.21       34.58     14.05 o
  -3  11   3      234.31      209.52     78.15 o
  -1  11   3       36.12       38.83     16.67 o
   1  11   3      399.93      397.53     17.27 o
   3  11   3      952.32      986.59     29.98 o
   5  11   3        0.24       11.77      8.82 o
   7  11   3      180.52      161.54     41.49 o
  -2  12   3        0.84       17.07     11.30 o
   0  12   3        0.03       20.43     15.82 o
 -24   0   4       17.15       17.50     17.48 o
 -22   0   4     2711.80     3403.44    259.83 o
 -20   0   4     2021.17     2197.87     78.84 o
 -18   0   4      699.29      734.94     39.94 o
 -16   0   4      649.69      762.06     40.20 o
 -14   0   4      125.52       82.88     37.21 o
 -12   0   4     3546.95     4165.06     78.32 o
 -10   0   4     2833.42     2740.11     71.87 o
  -8   0   4      315.54      250.15     15.77 o
  -4   0   4    19127.79    18236.75    128.16 o
  -2   0   4    10338.00     9114.65    207.86 o
   0   0   4     5155.42     4515.83     87.80 o
   2   0   4     4640.07     4096.55     53.28 o
   4   0   4     3110.49     3487.58     37.92 o
   6   0   4      846.23      884.12     23.80 o
   8   0   4        0.56        3.21     14.75 o
  10   0   4     5370.16     5450.83    147.98 o
  12   0   4    13714.53    12842.19    181.43 o
  14   0   4       19.19       18.71     13.82 o
  16   0   4      839.56      807.53     63.99 o
  18   0   4       53.36       39.15     28.32 o
  20   0   4       20.10       17.13     16.30 o
  22   0   4      344.30      388.97     49.62 o
 -23   1   4       43.91       29.60     21.90 o
 -21   1   4      108.13       85.99     28.98 o
 -19   1   4        1.38       11.05     13.09 o
 -17   1   4     1196.51     1191.63     27.62 o
 -15   1   4       11.57       30.24     12.05 o
 -13   1   4     3287.05     3399.69     63.20 o
 -11   1   4     2872.08     2682.46     55.49 o
  -9   1   4     1109.59     1025.13     18.37 o
  -7   1   4     2087.54     1761.68     23.03 o
  -5   1   4    10844.37     9264.04     56.53 o
  -3   1   4     1638.11     1627.23     29.12 o
  -1   1   4      450.07      502.81     11.52 o
   1   1   4     3068.41     2593.95     41.14 o
   3   1   4     4232.28     3709.82     63.78 o
   5   1   4     8066.31     7690.00     61.73 o
   7   1   4        1.32        3.02      6.88 o
   9   1   4     6950.19     6733.35    168.41 o
  11   1   4      573.50      571.07     21.77 o
  13   1   4     2080.70     2071.50     47.13 o
  15   1   4     4256.81     4480.39    105.91 o
  17   1   4      220.48      213.81     29.39 o
  19   1   4      802.64      803.98     42.75 o
  21   1   4       27.91       29.77     13.19 o
 -24   2   4       70.63       97.87     49.02 o
 -22   2   4        0.04       18.37     21.45 o
 -20   2   4      412.62      383.71     38.25 o
 -18   2   4      191.45      173.96     41.34 o
 -16   2   4       42.18       48.20     13.99 o
 -14   2   4      574.35      575.20     16.59 o
 -12   2   4     1052.31     1128.52     24.80 o
 -10   2   4    14774.25    13755.54    206.21 o
  -8   2   4      199.14      178.34      7.17 o
  -6   2   4    29371.42    28036.66    274.28 o
  -4   2   4    14665.92    13142.33    180.20 o
  -2   2   4    11071.05    10024.51    132.69 o
   0   2   4      412.37      406.04      7.31 o
   2   2   4      119.55       92.03      4.60 o
   4   2   4     1930.68     1760.45     27.63 o
   6   2   4    11022.20    10167.69    111.99 o
   8   2   4     5296.24     5406.54     91.42 o
  10   2   4     5946.32     6577.87    116.11 o
  12   2   4      609.28      618.54     41.08 o
  14   2   4     6652.37     6768.86    148.45 o
  16   2   4      101.93       83.22     29.90 o
  18   2   4      530.23      504.85     36.01 o
  20   2   4      402.53      394.59     44.44 o
  22   2   4      144.56      100.09     38.82 o
 -23   3   4        2.59       12.98     19.21 o
 -21   3   4      701.03      716.65     46.52 o
 -19   3   4       49.78       56.59     20.93 o
 -17   3   4      368.52      414.05     21.80 o
 -15   3   4      200.69      221.25     34.72 o
 -13   3   4      136.05      153.62     15.50 o
 -11   3   4     1595.65     1410.04     26.98 o
  -9   3   4    10978.27    10217.19     92.57 o
  -7   3   4     3206.11     2864.56     47.19 o
  -5   3   4      275.90      230.86      7.08 o
  -3   3   4    13833.44    12102.16    141.63 o
  -1   3   4      916.39     1015.12     17.21 o
   1   3   4     1541.16     1451.91     23.89 o
   3   3   4     7093.81     6408.54     93.53 o
   5   3   4     2331.05     2513.94     40.79 o
   7   3   4     1888.33     1883.45     36.26 o
   9   3   4      342.89      365.64     13.70 o
  11   3   4     3160.72     3122.28     78.34 o
  13   3   4     2476.71     2512.14     80.33 o
  15   3   4     3288.53     3384.07     87.93 o
  17   3   4     1316.30     1321.38     47.65 o
  19   3   4       27.58       25.63     18.79 o
  21   3   4      325.24      313.51     91.17 o
 -22   4   4      203.21      142.12     75.61 o
 -20   4   4     1104.56     1202.62     45.61 o
 -18   4   4       45.12       25.44     13.04 o
 -16   4   4      249.61      283.64     15.11 o
 -14   4   4     1063.20     1043.63     12.50 o
 -12   4   4     1023.04     1034.77     15.75 o
 -10   4   4       75.55       86.57      5.80 o
  -8   4   4     3704.39     3558.76     61.09 o
  -6   4   4       52.78       46.73      9.51 o
  -4   4   4      622.89      576.72     10.29 o
  -2   4   4     8731.22     8215.56    117.25 o
   0   4   4      235.32      235.64      9.54 o
   2   4   4      601.44      666.96     16.42 o
   4   4   4      873.70      885.60     14.18 o
   6   4   4     6464.65     6338.26    183.86 o
   8   4   4     2509.42     2246.47     39.58 o
  10   4   4      887.34      818.69     24.53 o
  12   4   4      105.23      102.12     27.22 o
  14   4   4     1078.54     1018.47     26.07 o
  16   4   4      152.21      130.61     29.76 o
  18   4   4       66.24       69.65     25.65 o
  20   4   4      488.50      410.72     49.62 o
 -21   5   4      297.01      201.92     51.13 o
 -19   5   4       25.92       26.82     17.51 o
 -17   5   4      587.02      559.91     26.57 o
 -15   5   4      305.33      272.65     21.59 o
 -13   5   4      514.47      506.17     24.89 o
 -11   5   4       10.85        5.63      7.29 o
  -9   5   4      385.85      338.01     14.08 o
  -7   5   4       26.75       34.08      7.57 o
  -5   5   4      264.32      323.14      9.91 o
  -3   5   4     1476.32     1598.90     30.49 o
  -1   5   4    11519.08    11076.43    125.33 o
   1   5   4       57.52       53.95     14.18 o
   3   5   4      551.68      616.05     28.93 o
   5   5   4     3629.18     3787.57     81.36 o
   7   5   4      712.90      634.15     21.69 o
   9   5   4      712.62      822.55     21.72 o
  11   5   4      426.67      405.13     14.34 o
  13   5   4      240.69      286.56     70.65 o
  15   5   4      125.18      100.61     28.85 o
  17   5   4      443.55      401.01     53.62 o
  19   5   4      105.30      109.45     37.04 o
 -20   6   4      222.97      251.53     42.29 o
 -18   6   4      173.83      177.09     46.71 o
 -16   6   4      456.04      441.65     25.48 o
 -14   6   4       35.92       48.26     24.80 o
 -12   6   4     2629.37     2684.85     65.41 o
 -10   6   4      130.47      135.46     30.35 o
  -8   6   4       30.83       38.54     10.19 o
  -6   6   4      788.36      662.66     15.27 o
  -4   6   4      641.17      643.49     15.51 o
  -2   6   4     1882.11     1894.18     25.79 o
   0   6   4       15.07       24.82      4.47 o
   2   6   4       19.32       29.03     12.30 o
   4   6   4     2753.84     2869.09     58.70 o
   6   6   4        0.01        3.52      4.18 o
   8   6   4      120.53      132.21      8.85 o
  10   6   4      250.17      224.49     13.53 o
  12   6   4      144.41      196.37     46.79 o
  14   6   4      149.49      197.27     38.48 o
  16   6   4      135.03      128.83     47.84 o
  18   6   4       77.01       73.21     32.69 o
 -19   7   4        0.09       13.04     10.56 o
 -17   7   4       56.46       33.74     14.36 o
 -15   7   4     1138.38     1044.20     50.76 o
 -13   7   4      700.93      698.87     25.13 o
 -11   7   4      293.01      268.67     17.64 o
  -9   7   4     1378.22     1421.45     32.50 o
  -7   7   4      493.96      437.37     16.03 o
  -5   7   4       82.98       81.03     16.06 o
  -3   7   4      122.94      137.42     11.15 o
  -1   7   4     3427.43     3735.83     61.87 o
   1   7   4     1816.65     2002.74     44.91 o
   3   7   4      144.59      122.13     24.05 o
   5   7   4     2808.70     3305.76    111.43 o
   7   7   4     5340.75     5301.34    110.96 o
   9   7   4     1022.62      939.87     20.94 o
  11   7   4      920.98      951.10     36.85 o
  13   7   4      450.91      385.84     36.31 o
  15   7   4      178.22      181.85     62.33 o
  17   7   4      282.76      378.99    103.99 o
 -18   8   4      277.25      303.89     27.25 o
 -16   8   4      350.08      329.77     32.83 o
 -14   8   4      422.66      462.63     27.64 o
 -12   8   4        0.06        0.54      9.73 o
 -10   8   4      393.69      443.46     21.94 o
  -8   8   4      164.85      105.34     28.15 o
  -6   8   4     2073.32     2101.49     47.50 o
  -4   8   4      664.02      674.33     20.60 o
  -2   8   4      544.69      562.99     11.45 o
   0   8   4       59.70       48.26      5.69 o
   2   8   4     4913.70     5166.14    107.80 o
   4   8   4      241.81      230.89     41.66 o
   6   8   4      416.84      435.64     32.07 o
   8   8   4       71.30       81.05     29.53 o
  10   8   4     1751.87     1799.06     79.98 o
  12   8   4       72.41       83.65     35.90 o
  14   8   4       82.66       58.96     25.24 o
  16   8   4       45.98       53.39     36.59 o
 -15   9   4        4.84       21.49     14.73 o
 -13   9   4        0.71        9.89      8.02 o
 -11   9   4     1179.25     1249.84     40.11 o
  -9   9   4      849.76      852.28     30.64 o
  -7   9   4     1381.38     1309.37     35.98 o
  -5   9   4     1835.35     1699.66     38.59 o
  -3   9   4      369.95      321.19     11.76 o
  -1   9   4      232.78      233.07     27.29 o
   1   9   4        5.77        9.01     10.85 o
   3   9   4     1874.18     1923.38     48.05 o
   5   9   4       57.47       53.15     14.99 o
   7   9   4      164.48      121.07     29.91 o
   9   9   4       77.35       93.09     28.61 o
  11   9   4      600.73      561.44     36.17 o
  13   9   4       63.27       89.21     34.19 o
 -12  10   4       58.80       60.05     22.75 o
 -10  10   4      197.53      166.20     53.27 o
  -8  10   4      457.55      406.37     34.55 o
  -6  10   4      341.75      315.73     32.65 o
  -4  10   4     1529.37     1608.94     42.81 o
  -2  10   4      246.29      232.29     22.83 o
   0  10   4      857.33      870.60     32.68 o
   2  10   4       43.66       29.16     12.62 o
   4  10   4      622.66      650.98     24.67 o
   6  10   4       92.90       83.83     26.92 o
   8  10   4      203.60      161.58     30.59 o
  10  10   4        1.08        7.59     20.52 o
  -9  11   4      114.46      105.90     35.90 o
  -7  11   4      252.28      306.18     41.46 o
  -5  11   4       31.10       18.09     17.42 o
  -3  11   4        8.94       15.46     12.81 o
  -1  11   4        4.41        9.89      5.88 o
   1  11   4        0.87       11.72      7.67 o
   3  11   4       75.14       66.00     21.10 o
   5  11   4      334.84      307.29     30.33 o
   7  11   4       81.89       83.71     21.94 o
 -23   1   5        2.65       14.72     10.19 o
 -21   1   5        2.73       10.17     10.85 o
 -19   1   5      622.70      699.86     30.91 o
 -17   1   5      191.05      174.85     10.90 o
 -15   1   5       15.33       14.91      5.34 o
 -13   1   5     2563.28     2700.80     43.36 o
 -11   1   5     3153.42     3088.22     64.29 o
  -9   1   5       50.54       58.71     11.16 o
  -7   1   5     6219.96     5784.98     44.77 o
  -5   1   5     6867.19     5735.02    128.73 o
  -3   1   5       91.49      106.79      4.53 o
  -1   1   5     4351.92     3907.99     55.63 o
   1   1   5     8985.31     7396.19     82.91 o
   3   1   5     2171.47     2321.64     31.16 o
   5   1   5        0.01       -1.88      5.45 o
   7   1   5      106.94       87.85     12.46 o
   9   1   5    12406.08    12543.42    313.90 o
  11   1   5     2737.57     2954.60     55.41 o
  13   1   5      543.43      548.58     34.73 o
  15   1   5     1375.70     1374.81     37.66 o
  17   1   5      187.70      184.75     50.42 o
  19   1   5      488.06      436.95     34.04 o
  21   1   5      160.62      107.63     38.41 o
 -24   2   5        6.42       19.63     12.85 o
 -22   2   5     1408.07     1309.78     59.13 o
 -20   2   5      585.10      583.84     27.58 o
 -18   2   5       17.26       23.81     10.70 o
 -16   2   5      498.22      537.78     13.57 o
 -14   2   5     1447.14     1463.66     28.69 o
 -12   2   5     1015.33      955.04     17.79 o
 -10   2   5     4603.83     4593.38    128.43 o
  -8   2   5     1124.51     1143.28     20.74 o
  -6   2   5      733.26      650.69     11.36 o
  -4   2   5    21188.75    18953.59    250.76 o
  -2   2   5      840.01      815.03     14.41 o
   0   2   5        0.60        4.85      2.59 o
   2   2   5       90.99      103.94      5.81 o
   4   2   5     3593.42     3486.81     82.97 o
   6   2   5      114.33      105.63      8.87 o
   8   2   5     3499.80     3538.79     51.67 o
  10   2   5     7439.34     7454.20    149.22 o
  12   2   5       53.58       40.80     14.96 o
  14   2   5       17.32       27.38     10.71 o
  16   2   5      350.82      333.15     25.48 o
  18   2   5     1961.17     1999.15     62.10 o
  20   2   5      131.23       98.09     31.57 o
 -23   3   5       53.02       26.75     27.89 o
 -21   3   5     1425.65     1400.93     63.65 o
 -19   3   5      356.18      367.75     18.50 o
 -17   3   5        5.33       10.68      6.10 o
 -15   3   5      138.57      129.15     11.07 o
 -13   3   5     1656.84     1640.00     32.15 o
 -11   3   5     6891.47     7188.64    106.89 o
  -9   3   5    27749.45    28653.06    246.13 o
  -7   3   5     5673.68     5727.17    122.06 o
  -5   3   5      360.49      399.67      7.92 o
  -3   3   5     7524.59     7007.73     98.54 o
  -1   3   5     2912.31     2806.37     69.19 o
   1   3   5     4108.08     3690.23    114.36 o
   3   3   5      623.72      567.85     15.87 o
   5   3   5    16806.02    15376.46    229.04 o
   7   3   5    14030.07    13387.77    189.59 o
   9   3   5     8595.19     8350.27    218.72 o
  11   3   5        0.02        0.10      7.18 o
  13   3   5     2433.87     2398.57     62.20 o
  15   3   5      134.27      141.55     31.92 o
  17   3   5     3123.58     3166.66     96.11 o
  19   3   5     1833.67     1865.59     76.49 o
  21   3   5       99.31       61.48     29.15 o
 -22   4   5      228.02      166.45     60.28 o
 -20   4   5      699.51      657.41     37.50 o
 -18   4   5       29.78       28.45     14.36 o
 -16   4   5     1657.64     1673.60     41.20 o
 -14   4   5      209.40      216.87      9.97 o
 -12   4   5     2064.78     1979.30     36.92 o
 -10   4   5      224.17      242.03      9.41 o
  -8   4   5     2181.50     2576.44     60.39 o
  -6   4   5     3942.21     4182.76     58.10 o
  -4   4   5      521.62      513.53     11.33 o
  -2   4   5     7562.91     7224.51     82.25 o
   0   4   5     1471.70     1521.79     37.18 o
   2   4   5     6813.71     6324.71    197.95 o
   4   4   5     6387.85     6153.31     64.01 o
   6   4   5      237.66      257.49     10.63 o
   8   4   5      181.66      204.79      8.97 o
  10   4   5      334.99      303.80     12.51 o
  12   4   5    12890.98    14121.08    398.62 o
  14   4   5      260.05      284.72     41.78 o
  16   4   5      318.93      347.15     29.78 o
  18   4   5       19.04        4.51     12.53 o
  20   4   5      982.97      955.11     60.43 o
 -21   5   5       74.11       74.03     29.58 o
 -19   5   5        2.29       16.65     11.80 o
 -17   5   5       10.27        9.41      8.77 o
 -15   5   5     2263.52     2317.72     67.62 o
 -13   5   5     1035.26     1041.44     38.50 o
 -11   5   5      437.16      363.20     18.95 o
  -9   5   5      607.50      535.47     23.63 o
  -7   5   5     3339.48     3153.62     35.53 o
  -5   5   5     1072.97      772.79     16.89 o
  -3   5   5     4339.52     4689.53     72.80 o
  -1   5   5     1842.64     1906.04     50.93 o
   1   5   5       42.10       64.96     17.78 o
   3   5   5     3198.00     3685.66     89.15 o
   5   5   5        3.19        6.27      2.55 o
   7   5   5      107.54      122.18      9.54 o
   9   5   5        7.05        4.15      7.36 o
  11   5   5     3920.39     3929.65     92.80 o
  13   5   5     2080.08     2045.95     75.48 o
  15   5   5       26.85       37.42     21.06 o
  17   5   5       10.80       -3.36     23.85 o
  19   5   5      146.79      109.66     42.42 o
 -20   6   5       42.34       26.45     16.64 o
 -18   6   5        2.69        6.88     10.87 o
 -16   6   5       33.96       27.79     12.87 o
 -14   6   5        0.71        6.55     13.36 o
 -12   6   5      520.11      541.78     20.12 o
 -10   6   5      208.83      205.24     17.39 o
  -8   6   5       95.17       96.92     17.61 o
  -6   6   5        0.37        7.75      5.13 o
  -4   6   5     2308.12     2273.40     29.10 o
  -2   6   5      686.89      682.54     15.06 o
   0   6   5      701.60      910.93     29.35 o
   2   6   5     4418.48     4866.79     86.99 o
   4   6   5        7.04       17.74      8.98 o
   6   6   5       80.98       64.69     26.26 o
   8   6   5      484.31      482.73     11.70 o
  10   6   5      690.57      698.26     22.44 o
  12   6   5        5.58       14.41     14.82 o
  14   6   5        1.11       13.36     14.09 o
  16   6   5      626.47      625.97     81.79 o
  18   6   5        9.63       23.36     29.50 o
 -19   7   5      475.29      536.82     36.21 o
 -17   7   5       35.35       35.90     12.80 o
 -15   7   5      912.36      860.24     37.91 o
 -13   7   5      975.30      986.34     30.17 o
 -11   7   5       63.46       77.17     21.75 o
  -9   7   5      276.55      249.31     19.51 o
  -7   7   5      180.87      216.64     10.22 o
  -5   7   5       66.96       67.21     12.79 o
  -3   7   5     3584.63     3671.41     57.72 o
  -1   7   5      166.57      150.84      5.83 o
   1   7   5        7.49       11.92      6.73 o
   3   7   5     3646.27     3984.44     85.53 o
   5   7   5     2629.21     2635.20     68.64 o
   7   7   5        6.37        3.95      6.54 o
   9   7   5      426.23      371.13     26.54 o
  11   7   5       62.45       93.66     25.17 o
  13   7   5      794.75      820.83    110.87 o
  15   7   5        2.85       23.13     25.70 o
  17   7   5       31.43       48.43     31.91 o
 -18   8   5       54.45       61.55     26.93 o
 -16   8   5        0.12       10.65     11.77 o
 -14   8   5      155.61      126.56     28.92 o
 -12   8   5      180.49      121.35     31.48 o
 -10   8   5      239.98      258.79     28.51 o
  -8   8   5     2142.84     2094.84     46.66 o
  -6   8   5     1169.62     1181.90     41.28 o
  -4   8   5     1341.57     1331.84     29.90 o
  -2   8   5     6217.06     6498.45    125.73 o
   0   8   5        1.55       13.38     10.38 o
   2   8   5      782.78      686.31     47.34 o
   4   8   5      721.48      780.67     23.93 o
   6   8   5     2172.59     2292.10     60.68 o
   8   8   5     5151.23     5565.60    193.70 o
  10   8   5      578.00      567.69     64.04 o
  12   8   5      117.30      108.11     43.35 o
  14   8   5      150.47       93.70     40.36 o
  16   8   5        3.13        0.81     33.73 o
 -15   9   5       77.50       52.78     22.74 o
 -13   9   5        0.58        7.73      7.58 o
 -11   9   5      110.49       69.64     19.62 o
  -9   9   5        5.66       11.62      7.82 o
  -7   9   5     3013.53     2764.84     58.35 o
  -5   9   5       25.37       16.14      7.05 o
  -3   9   5       15.18       23.55      9.23 o
  -1   9   5      305.34      290.55     23.18 o
   1   9   5     2143.70     2202.76     55.83 o
   3   9   5     1992.53     2017.22     52.04 o
   5   9   5       13.43       12.28      9.77 o
   7   9   5     1039.42     1023.68     39.48 o
   9   9   5      192.90      185.32     58.97 o
  11   9   5      499.28      558.37     51.17 o
  13   9   5      763.77      897.07     61.61 o
 -12  10   5      757.28      769.19     33.01 o
 -10  10   5      161.11      109.06     26.73 o
  -8  10   5       21.59       21.82     10.31 o
  -6  10   5       31.99       58.37     24.65 o
  -4  10   5       53.89       30.88      9.69 o
  -2  10   5     1530.19     1520.99     40.08 o
   0  10   5       16.49       16.75     10.11 o
   2  10   5      852.26      878.93     34.36 o
   4  10   5      719.28      732.47     27.54 o
   6  10   5      623.97      733.70     30.83 o
   8  10   5      670.47      750.18     32.73 o
  10  10   5       91.06      110.76     38.11 o
  -9  11   5       87.28       55.84     30.07 o
  -7  11   5       17.20       16.59     17.90 o
  -5  11   5       22.83       11.99     21.82 o
  -3  11   5      204.56      185.60     37.37 o
  -1  11   5      542.48      542.24     21.62 o
   1  11   5      280.28      263.17     21.25 o
   3  11   5        3.29       14.02     12.88 o
   5  11   5        8.27        7.03     12.63 o
   7  11   5       62.66       40.28     22.72 o
 -24   0   6       11.02       33.58     23.60 o
 -22   0   6       13.89       11.76     17.44 o
 -20   0   6       99.33      106.96     45.89 o
 -18   0   6        1.30        1.86      3.73 o
 -16   0   6      620.59      641.66     23.34 o
 -14   0   6    11541.28    12058.24    295.71 o
 -12   0   6      187.88      186.45     93.13 o
 -10   0   6    10461.00     9698.42    197.53 o
  -8   0   6     6763.92     5916.85    152.51 o
  -6   0   6       62.08       48.76      4.70 o
  -4   0   6      142.86      133.25     10.44 o
  -2   0   6     1904.36     1520.09     32.42 o
   0   0   6     2358.19     2512.05     27.84 o
   2   0   6     1371.23     1256.38     24.96 o
   4   0   6     1334.62     1461.83     24.74 o
   6   0   6     4235.38     4615.90    138.57 o
   8   0   6      131.13      121.35     43.67 o
  10   0   6        0.74        8.82     13.10 o
  12   0   6     2018.52     2104.57    127.47 o
  14   0   6       11.69        2.49     14.77 o
  16   0   6        9.06       23.49     24.05 o
  18   0   6     1960.29     1878.79     77.65 o
  20   0   6       42.60       38.53     26.30 o
 -23   1   6      113.90       66.14     29.95 o
 -21   1   6      185.93      178.12     54.90 o
 -19   1   6      384.15      374.05     28.98 o
 -17   1   6      449.00      438.01     15.44 o
 -15   1   6      338.81      302.90     15.56 o
 -13   1   6      211.29      204.46     13.33 o
 -11   1   6       27.16       37.80      9.27 o
  -9   1   6      564.35      657.03     22.64 o
  -7   1   6      436.74      536.87     10.57 o
  -5   1   6       28.07       23.68      5.91 o
  -3   1   6       73.06       71.72      4.07 o
  -1   1   6      920.37      943.66     15.34 o
   1   1   6     2744.27     2539.77     46.27 o
   3   1   6     2266.29     2540.39     42.38 o
   5   1   6     1327.43     1432.06     22.13 o
   7   1   6       79.46       77.02     15.30 o
   9   1   6      170.25      247.17     26.97 o
  11   1   6      584.05      595.95     22.62 o
  13   1   6      219.64      206.84     46.51 o
  15   1   6      103.46       88.53     24.50 o
  17   1   6      883.08      895.99     45.49 o
  19   1   6      519.54      533.57     30.73 o
  21   1   6      129.96       92.14     29.01 o
 -24   2   6      325.97      243.33     85.31 o
 -22   2   6      215.78      177.68     71.31 o
 -20   2   6      118.05      121.48     37.89 o
 -18   2   6      111.21       88.28     19.24 o
 -16   2   6      403.39      398.94     19.82 o
 -14   2   6      125.01      104.57     18.51 o
 -12   2   6     1402.81     1344.82     40.48 o
 -10   2   6     2749.30     2321.72     63.16 o
  -8   2   6       63.93       62.43      6.95 o
  -6   2   6     6161.21     5921.59    112.60 o
  -4   2   6     1978.67     2004.05     27.32 o
  -2   2   6      533.34      546.15     10.32 o
   0   2   6     1829.68     1994.89     15.34 o
   2   2   6     3628.94     3564.01     60.33 o
   4   2   6     9332.16     8947.59    190.41 o
   6   2   6     2201.03     2601.95     48.11 o
   8   2   6      922.73      968.54     24.41 o
  10   2   6     1811.12     1963.06     44.07 o
  12   2   6      504.56      459.39     21.21 o
  14   2   6     2475.93     2453.75     70.29 o
  16   2   6      181.56      166.43     34.67 o
  18   2   6       17.01       19.91     16.96 o
  20   2   6       13.22       18.65     10.39 o
 -23   3   6      297.10      260.63     84.91 o
 -21   3   6     1140.65     1151.74     84.16 o
 -19   3   6      456.29      440.06     22.66 o
 -17   3   6       82.45       76.23     16.69 o
 -15   3   6      403.57      431.22     23.77 o
 -13   3   6      635.96      686.10     18.92 o
 -11   3   6    10731.92    10356.42    191.02 o
  -9   3   6     9357.78     8947.06    162.98 o
  -7   3   6      209.51      200.35      7.94 o
  -5   3   6    13258.76    12231.64    150.05 o
  -3   3   6     1564.25     1460.50     19.01 o
  -1   3   6     4119.26     4064.61     82.56 o
   1   3   6    27796.12    27355.61    140.78 o
   3   3   6      415.48      402.53     13.53 o
   5   3   6     9749.65     9688.71    145.78 o
   7   3   6       11.08       10.95      6.28 o
   9   3   6        7.52       18.34      8.34 o
  11   3   6        2.01       11.41     13.13 o
  13   3   6     1239.81     1307.50     32.12 o
  15   3   6     1747.99     1727.55     50.57 o
  17   3   6     2020.35     1968.16     64.15 o
  19   3   6      994.20      928.57     60.14 o
 -22   4   6      250.15      262.54     38.40 o
 -20   4   6      675.20      575.74     56.20 o
 -18   4   6      269.71      275.51     24.41 o
 -16   4   6       23.11       33.12     13.76 o
 -14   4   6     2875.07     2929.36     57.34 o
 -12   4   6       41.13       34.06      9.76 o
 -10   4   6     2617.40     2925.82     41.16 o
  -8   4   6      244.12      271.32     10.56 o
  -6   4   6     1141.83     1057.72     24.63 o
  -4   4   6     1780.31     1812.37     33.93 o
  -2   4   6     9248.30     9054.70    235.51 o
   0   4   6     1116.32     1194.12     27.84 o
   2   4   6      136.30      229.32     15.21 o
   4   4   6     1382.20     1506.34     32.40 o
   6   4   6     2425.31     2527.60     44.14 o
   8   4   6      831.36      859.45     15.58 o
  10   4   6       51.81       69.86     15.48 o
  12   4   6     3518.94     3441.71     81.76 o
  14   4   6     1531.19     1569.78     45.00 o
  16   4   6      123.72       98.94     31.12 o
  18   4   6       81.91       41.53     26.42 o
  20   4   6     2400.90     2636.51    180.35 o
 -21   5   6       26.53       43.52     28.89 o
 -19   5   6      400.64      416.59     24.05 o
 -17   5   6        2.89       13.48      7.96 o
 -15   5   6       13.55       18.82     15.81 o
 -13   5   6      154.06      150.25      6.86 o
 -11   5   6      181.72      175.77     15.61 o
  -9   5   6      482.70      484.32     15.12 o
  -7   5   6      718.68      705.31     16.09 o
  -5   5   6      801.08      901.42     17.89 o
  -3   5   6      216.16      238.58      9.02 o
  -1   5   6      542.44      727.61     16.39 o
   1   5   6      562.56      475.63     20.26 o
   3   5   6      107.19      130.65     29.35 o
   5   5   6       48.79       42.72      3.09 o
   7   5   6      479.64      449.52     14.43 o
   9   5   6     2359.10     2506.51    109.86 o
  11   5   6       99.56      101.80     28.89 o
  13   5   6      113.64      104.90     37.39 o
  15   5   6       13.48        4.99     13.88 o
  17   5   6      320.61      353.03     39.08 o
  19   5   6       47.55       59.67     31.27 o
 -20   6   6      389.29      371.45     39.79 o
 -18   6   6      270.96      215.54     52.20 o
 -16   6   6        8.46        6.70     12.02 o
 -14   6   6      147.68      189.15     19.92 o
 -12   6   6      171.33      150.89     21.16 o
 -10   6   6       32.57       19.32      6.38 o
  -8   6   6      588.13      564.97     16.41 o
  -6   6   6     1508.04     1384.04     22.29 o
  -4   6   6      410.31      350.94     11.72 o
  -2   6   6     1923.63     2065.15     27.78 o
   0   6   6      298.05      261.46     19.32 o
   2   6   6        8.21       10.69     10.76 o
   4   6   6       20.37       20.41      7.95 o
   6   6   6      256.08      233.13     29.40 o
   8   6   6      960.60      933.19     44.62 o
  10   6   6      486.01      463.71     24.63 o
  12   6   6      241.53      275.17     48.09 o
  14   6   6      154.81      126.85     38.80 o
  16   6   6      482.56      475.43    125.80 o
  18   6   6      120.01       85.80     47.46 o
 -19   7   6      108.03       75.87     27.69 o
 -17   7   6      285.99      356.72     51.30 o
 -15   7   6       86.46       66.11     22.54 o
 -13   7   6       17.48       25.14     12.58 o
 -11   7   6       38.49       44.17     14.76 o
  -9   7   6       18.42        9.61      7.58 o
  -7   7   6      535.64      505.83     16.28 o
  -5   7   6     2416.07     2439.93     40.83 o
  -3   7   6     1865.64     1959.90     29.79 o
  -1   7   6       44.34       71.36     18.43 o
   1   7   6        7.07       11.23     11.22 o
   3   7   6     1630.63     1688.15     64.96 o
   5   7   6     2354.09     2688.64     64.18 o
   7   7   6       61.59       54.49     22.41 o
   9   7   6     1066.13      997.80     76.51 o
  11   7   6      519.90      495.45    130.07 o
  13   7   6      417.14      312.53     88.63 o
  15   7   6        4.15       24.69     26.29 o
  17   7   6     1057.05     1067.52     53.59 o
 -18   8   6       50.25       35.51     15.16 o
 -16   8   6        1.41       12.21     13.64 o
 -14   8   6       73.07       73.44     23.12 o
 -12   8   6       16.99       22.12     12.01 o
 -10   8   6       47.64       39.24     14.13 o
  -8   8   6     1111.57     1061.46     25.08 o
  -6   8   6       28.42       44.77     11.52 o
  -4   8   6      256.96      239.25     20.17 o
  -2   8   6     2993.41     2970.39     72.61 o
   0   8   6      402.09      392.52     16.53 o
   2   8   6        0.10       11.94      9.80 o
   4   8   6     1462.19     1525.70     53.44 o
   6   8   6      890.36      840.49     31.02 o
   8   8   6     1024.19     1036.93     70.30 o
  10   8   6      161.26      165.85     54.45 o
  12   8   6       26.67       29.40     23.72 o
  14   8   6      168.56      129.17     43.75 o
 -15   9   6      182.29      249.22     23.67 o
 -13   9   6      264.60      281.47     22.64 o
 -11   9   6     1638.66     1789.04     43.53 o
  -9   9   6      304.42      295.06     18.32 o
  -7   9   6       45.01       27.01     10.37 o
  -5   9   6     1287.14     1159.09     31.46 o
  -3   9   6     2785.96     2872.24     61.79 o
  -1   9   6     1742.86     1768.40     42.63 o
   1   9   6      240.41      235.20     27.24 o
   3   9   6      361.46      354.12     40.57 o
   5   9   6       88.69       70.66     14.01 o
   7   9   6       15.83        9.44      9.84 o
   9   9   6        2.82        4.44     25.78 o
  11   9   6       20.04       32.21     21.42 o
  13   9   6      660.64      714.01     70.99 o
 -12  10   6      191.77      160.03     57.52 o
 -10  10   6      334.01      256.18     22.94 o
  -8  10   6       36.70       41.89     21.47 o
  -6  10   6       88.48      105.50     30.56 o
  -4  10   6      108.18      124.68     24.38 o
  -2  10   6      126.33      122.22     29.65 o
   0  10   6       59.71       52.33     14.87 o
   2  10   6      238.89      240.38     20.70 o
   4  10   6       74.94       63.90     22.39 o
   6  10   6       13.16       18.66     13.56 o
   8  10   6      106.02       93.72     32.25 o
  10  10   6       17.70       26.72     12.84 o
  -9  11   6       27.89       36.50     15.03 o
  -7  11   6      242.43      181.49     66.25 o
  -5  11   6      114.74      182.51     65.87 o
  -3  11   6       44.64       29.83     17.04 o
  -1  11   6       15.06       18.38      7.98 o
   1  11   6       19.55        5.14      8.21 o
   3  11   6       82.65       87.04     19.08 o
   5  11   6       28.67       22.18     12.86 o
 -23   1   7       46.11       47.27     19.39 o
 -21   1   7      227.98      196.00     48.82 o
 -19   1   7     1402.18     1454.58     51.24 o
 -17   1   7     1645.36     1708.53     55.07 o
 -15   1   7       15.16       25.46      6.80 o
 -13   1   7       56.68       54.22      9.34 o
 -11   1   7        6.46        7.05      3.13 o
  -9   1   7       15.49       21.30     13.47 o
  -7   1   7     3468.24     3328.89     42.57 o
  -5   1   7     1066.70     1138.58     18.15 o
  -3   1   7     9202.11     8788.45    124.29 o
  -1   1   7     7137.70     6621.08     62.11 o
   1   1   7        6.65        6.22      4.17 o
   3   1   7     3799.96     4188.86     57.19 o
   5   1   7     8630.07     9097.01    161.47 o
   7   1   7     7526.71     7235.22    167.71 o
   9   1   7      416.62      463.36     19.65 o
  11   1   7     3106.77     3261.61     78.13 o
  13   1   7       85.96      109.81     21.92 o
  15   1   7       85.43      107.74     25.89 o
  17   1   7     1111.82     1171.14     38.25 o
  19   1   7      236.59      202.54     56.45 o
  21   1   7       23.94       21.50     12.29 o
 -22   2   7      406.30      415.95     64.30 o
 -20   2   7        6.79        5.04     13.93 o
 -18   2   7      191.25      206.91     14.64 o
 -16   2   7     3072.55     3222.88     72.78 o
 -14   2   7      608.38      676.15     19.16 o
 -12   2   7      148.04      124.20     26.30 o
 -10   2   7     2219.01     1912.19     45.01 o
  -8   2   7     4675.82     4736.65     99.15 o
  -6   2   7      478.94      518.66     10.65 o
  -4   2   7     3649.99     3781.64     84.21 o
  -2   2   7     1444.24     1548.29     27.05 o
   0   2   7     1446.12     1561.60     18.63 o
   2   2   7      168.31      194.47      7.36 o
   4   2   7        5.06        0.73      6.29 o
   6   2   7        3.35       -0.36      7.01 o
   8   2   7     2867.41     2823.93     66.35 o
  10   2   7      662.24      713.24     27.71 o
  12   2   7        1.63        8.95      6.12 o
  14   2   7      777.09      772.16     30.74 o
  16   2   7       56.33       60.37     21.85 o
  18   2   7      258.09      210.89     55.02 o
  20   2   7      173.12      170.60     52.79 o
 -23   3   7       35.93       19.37     22.85 o
 -21   3   7      213.04      183.01     60.03 o
 -19   3   7     1826.25     1812.73     50.41 o
 -17   3   7      299.23      282.90     28.02 o
 -15   3   7      143.98      119.79     12.13 o
 -13   3   7      136.00      104.62     13.21 o
 -11   3   7      921.99      937.37     25.59 o
  -9   3   7    18993.84    18621.47    314.98 o
  -7   3   7        0.18        3.54      3.49 o
  -5   3   7       53.40       46.30      9.92 o
  -3   3   7     3835.83     3919.92     64.35 o
  -1   3   7      371.22      379.09      8.66 o
   1   3   7     7163.37     6654.21    111.00 o
   3   3   7     3637.02     3451.31     92.61 o
   5   3   7      105.39      109.50     14.48 o
   7   3   7      841.68      788.73     24.32 o
   9   3   7     2051.75     2100.50     62.16 o
  11   3   7      581.04      607.14     26.68 o
  13   3   7        0.12        5.50     10.37 o
  15   3   7      561.12      555.84     30.22 o
  17   3   7       33.28       29.84     12.10 o
  19   3   7     1863.44     1949.63     57.27 o
 -22   4   7        2.80       17.10     15.89 o
 -20   4   7      614.41      696.91     63.19 o
 -18   4   7        6.61        5.49      9.43 o
 -16   4   7     1012.60     1003.43     27.16 o
 -14   4   7     3527.76     3604.21     68.56 o
 -12   4   7       14.85        5.02      6.45 o
 -10   4   7     2655.79     2527.42     40.37 o
  -8   4   7     3649.34     3665.89     51.54 o
  -6   4   7     7199.26     6929.57    108.41 o
  -4   4   7     1523.20     1367.43     30.63 o
  -2   4   7      317.67      278.62      7.58 o
   0   4   7      373.14      429.76     11.13 o
   2   4   7      473.07      509.56     12.70 o
   4   4   7      216.49      240.67     10.52 o
   6   4   7        9.61        8.71      5.88 o
   8   4   7     4499.58     4578.05     95.82 o
  10   4   7      331.63      364.94     16.06 o
  12   4   7     4012.26     3991.04    152.33 o
  14   4   7     1284.14     1357.60     42.04 o
  16   4   7     2074.13     2009.04     90.76 o
  18   4   7        0.05        8.85     14.33 o
 -21   5   7       46.38       50.95     21.52 o
 -19   5   7      350.17      363.86     34.67 o
 -17   5   7      161.42      165.20     39.07 o
 -15   5   7     1008.18      965.65     41.52 o
 -13   5   7     5251.67     5381.75     95.11 o
 -11   5   7      725.92      631.49     16.16 o
  -9   5   7     1810.24     1954.40     34.28 o
  -7   5   7      175.88      181.45      9.01 o
  -5   5   7      737.26      808.00     15.25 o
  -3   5   7     1123.30     1162.69     19.15 o
  -1   5   7     1641.19     1822.64     32.75 o
   1   5   7     1358.34     1388.47     36.44 o
   3   5   7        2.77        4.37      5.52 o
   5   5   7     3634.92     3598.11    105.47 o
   7   5   7     4794.03     4430.20    105.97 o
   9   5   7      250.39      270.00     17.63 o
  11   5   7     2159.29     2193.42     71.16 o
  13   5   7       21.22       13.68     13.72 o
  15   5   7     1171.77     1126.90     61.14 o
  17   5   7      904.00      845.02     61.49 o
 -20   6   7       43.84       28.11     19.44 o
 -18   6   7        1.34        6.30     12.52 o
 -16   6   7       12.71       19.36     12.51 o
 -14   6   7       10.46        8.16      8.38 o
 -12   6   7      303.04      298.47     24.51 o
 -10   6   7     1465.95     1353.15     22.04 o
  -8   6   7       43.65       37.69     10.97 o
  -6   6   7     3426.55     3684.97     47.44 o
  -4   6   7      639.72      638.53     12.42 o
  -2   6   7       21.73       27.52      7.13 o
   0   6   7      710.25      742.38     25.41 o
   2   6   7      231.39      228.80     30.58 o
   4   6   7     2316.70     2225.77     63.04 o
   6   6   7        0.11        8.13      8.72 o
   8   6   7     1637.36     1754.84     64.15 o
  10   6   7     1129.32     1028.80     64.48 o
  12   6   7      765.10      845.79     29.76 o
  14   6   7     1389.08     1343.47    115.08 o
  16   6   7       22.99       42.27     22.89 o
 -19   7   7      142.14      105.56     44.47 o
 -17   7   7      455.81      476.96     29.34 o
 -15   7   7      109.21       93.45     25.57 o
 -13   7   7      378.66      328.04     20.40 o
 -11   7   7     1841.11     1758.83     53.34 o
  -9   7   7       74.46       55.97     15.73 o
  -7   7   7     1911.67     1995.81     41.99 o
  -5   7   7      921.03      918.52     15.15 o
  -3   7   7     1125.54     1021.41     20.59 o
  -1   7   7       17.41       17.40      9.09 o
   1   7   7      931.08      878.17     30.80 o
   3   7   7     2718.79     2912.89     79.19 o
   5   7   7       23.16       31.11     19.22 o
   7   7   7     5869.33     6482.96    228.85 o
   9   7   7      313.05      266.40     88.46 o
  11   7   7      189.74      164.70     45.38 o
  13   7   7       69.15       47.09     22.88 o
  15   7   7      112.64       85.81     38.97 o
 -18   8   7       79.03       81.77     31.29 o
 -16   8   7     1632.44     1762.63     43.67 o
 -14   8   7        0.72       12.27      5.71 o
 -12   8   7      158.75       99.31     27.95 o
 -10   8   7       68.79       59.41     14.30 o
  -8   8   7     2040.81     2085.10     45.77 o
  -6   8   7     3917.21     4021.96     88.78 o
  -4   8   7      796.35      802.87     18.01 o
  -2   8   7     1373.88     1374.08     28.58 o
   0   8   7      212.49      215.77     40.95 o
   2   8   7     4189.17     4432.83    131.97 o
   4   8   7       15.59        5.73     14.09 o
   6   8   7       66.03       39.79     24.63 o
   8   8   7      592.36      715.46     48.18 o
  10   8   7        9.93       17.25     23.03 o
  12   8   7      428.27      589.63    130.11 o
  14   8   7      195.30      132.21     43.30 o
 -15   9   7       39.63       28.92     17.56 o
 -13   9   7      215.03      219.96     25.48 o
 -11   9   7        2.10       12.46      9.01 o
  -9   9   7      272.20      202.52     31.30 o
  -7   9   7      586.75      468.74     20.61 o
  -5   9   7       87.74       86.03     17.09 o
  -3   9   7       29.86       23.31      9.79 o
  -1   9   7     1326.51     1341.61     36.77 o
   1   9   7     2266.52     2211.71     64.03 o
   3   9   7     2436.05     2606.80     54.46 o
   5   9   7      316.79      322.45     19.23 o
   7   9   7        3.62       11.87     12.11 o
   9   9   7      403.16      408.97     32.77 o
  11   9   7        3.18       16.82     22.07 o
 -12  10   7       22.26       18.34     10.95 o
 -10  10   7      150.41      113.23     32.82 o
  -8  10   7       82.46       94.25     30.10 o
  -6  10   7     1226.70     1294.15     43.82 o
  -4  10   7     2343.48     2301.19     48.00 o
  -2  10   7      133.32      129.95     30.26 o
   0  10   7       94.03       82.63     18.70 o
   2  10   7      182.17      166.60     36.83 o
   4  10   7     1214.81     1320.46     66.42 o
   6  10   7       30.06       23.54     13.63 o
   8  10   7      386.28      444.02     27.16 o
  -7  11   7       63.30       29.04     18.72 o
  -5  11   7        2.56        7.27      7.89 o
  -3  11   7      229.39      230.74     31.29 o
  -1  11   7       48.13       43.54     17.70 o
   1  11   7      492.88      526.47     28.18 o
   3  11   7        6.12       13.40     10.48 o
   5  11   7       39.40       39.10     11.70 o
 -24   0   8      173.87       89.21     65.67 o
 -22   0   8      170.18      190.50     70.22 o
 -20   0   8      211.51      192.25     77.12 o
 -18   0   8      110.51       77.09     25.37 o
 -16   0   8     1305.56     1359.35     59.43 o
 -14   0   8      106.32      150.10     69.88 o
 -12   0   8     2974.13     3089.05    119.47 o
 -10   0   8     4468.96     4892.35    119.19 o
  -8   0   8    27142.13    26523.75    305.67 o
  -6   0   8    18194.98    17625.81    296.38 o
  -4   0   8      444.30      454.95     14.32 o
  -2   0   8    17680.70    18758.80    188.83 o
   0   0   8     4913.21     4782.17     86.76 o
   2   0   8     1524.98     1853.94     43.21 o
   4   0   8      402.12      465.00     22.90 o
   6   0   8      319.14      300.07     22.30 o
   8   0   8       30.47       29.47     18.60 o
  10   0   8      562.03      563.32     32.05 o
  12   0   8     1409.89     1378.86     43.88 o
  14   0   8     4714.68     4695.02    154.25 o
  16   0   8      158.19      185.75     75.60 o
  18   0   8        1.08       11.28     18.08 o
  20   0   8     1082.77      938.12     65.08 o
 -23   1   8        0.18       13.06     17.05 o
 -21   1   8      146.91      128.30     35.38 o
 -19   1   8       21.65       15.00     13.62 o
 -17   1   8      124.78      135.33     31.06 o
 -15   1   8       12.11       16.45     11.24 o
 -13   1   8     2797.79     3093.76    100.51 o
 -11   1   8      338.74      392.43     31.03 o
  -9   1   8       44.22      113.10     16.09 o
  -7   1   8     1010.59     1069.58     23.00 o
  -5   1   8      609.77      674.62     17.63 o
  -3   1   8    11464.64    10997.92    144.32 o
  -1   1   8     4203.07     4486.90     83.97 o
   1   1   8      878.81     1112.69     19.69 o
   3   1   8       16.71       20.96      9.02 o
   5   1   8     1628.07     1669.47     37.00 o
   7   1   8     3810.76     4035.90     63.56 o
   9   1   8      109.94      118.95     26.01 o
  11   1   8      853.02      823.88     39.09 o
  13   1   8      968.25      909.66     44.62 o
  15   1   8     1081.48     1005.89     41.32 o
  17   1   8       20.83       12.69     10.07 o
  19   1   8      946.97     1017.16     32.47 o
 -22   2   8        0.49       25.88     24.54 o
 -20   2   8      346.24      349.33     25.02 o
 -18   2   8      725.22      752.09     31.43 o
 -16   2   8      110.38      132.21     23.61 o
 -14   2   8      391.19      450.58     17.19 o
 -12   2   8      500.81      472.33     15.74 o
 -10   2   8     2453.23     2467.26     47.96 o
  -8   2   8      365.00      425.55     14.76 o
  -6   2   8     6823.36     6583.59    156.57 o
  -4   2   8      142.01      140.00      8.55 o
  -2   2   8     4425.61     4186.94     46.41 o
   0   2   8     3707.29     3598.29     63.36 o
   2   2   8      163.56      137.25      8.88 o
   4   2   8     2477.32     2545.67     50.40 o
   6   2   8     6227.43     6746.44    254.26 o
   8   2   8       64.04       74.63     18.04 o
  10   2   8      271.25      277.17     22.15 o
  12   2   8     1526.46     1597.80     45.39 o
  14   2   8     1649.00     1586.36     63.74 o
  16   2   8     1437.54     1593.90     53.11 o
  18   2   8      273.81      268.61     50.29 o
  20   2   8       56.14       21.73     24.64 o
 -23   3   8      201.73      181.07     71.14 o
 -21   3   8     1299.57     1345.14     87.83 o
 -19   3   8       54.95       44.45     20.77 o
 -17   3   8        4.38        3.90      6.35 o
 -15   3   8     5570.78     5665.58    119.03 o
 -13   3   8      403.93      422.58     16.23 o
 -11   3   8      122.78      105.66      6.94 o
  -9   3   8      262.61      250.83     10.37 o
  -7   3   8      750.23      786.49     18.30 o
  -5   3   8       13.97       34.26     18.04 o
  -3   3   8     2297.76     2778.69     41.77 o
  -1   3   8     1185.43     1298.21     30.88 o
   1   3   8     9234.05     9563.15    154.21 o
   3   3   8      670.33      697.50     23.90 o
   5   3   8     3346.62     3794.18     59.04 o
   7   3   8      726.23      869.64     26.70 o
   9   3   8      143.40      182.35     28.63 o
  11   3   8      188.31      210.84     44.33 o
  13   3   8      456.02      409.85     22.41 o
  15   3   8      276.26      310.85     25.74 o
  17   3   8      362.49      336.23     26.96 o
  19   3   8       46.25       39.75     27.24 o
 -22   4   8       42.93       25.67     17.91 o
 -20   4   8      101.44      139.90     48.76 o
 -18   4   8      905.75      851.43     33.02 o
 -16   4   8       26.69       19.17      9.61 o
 -14   4   8     5316.30     5402.74    122.50 o
 -12   4   8     1457.01     1482.64     25.12 o
 -10   4   8     8732.80     8872.18    132.82 o
  -8   4   8      126.18      134.31     11.35 o
  -6   4   8     1884.41     2261.09     32.63 o
  -4   4   8     2615.46     2618.55     47.26 o
  -2   4   8       45.54       49.64     12.14 o
   0   4   8      117.86      132.38      7.05 o
   2   4   8     2009.08     2018.56     44.53 o
   4   4   8        3.70       14.33      6.50 o
   6   4   8     4160.83     4360.08     71.08 o
   8   4   8      485.15      513.72     21.09 o
  10   4   8     5432.90     5637.48    134.15 o
  12   4   8       20.82       28.07     16.27 o
  14   4   8      663.21      597.77     24.27 o
  16   4   8        7.45       24.43     16.94 o
  18   4   8       50.88       24.17     17.13 o
 -21   5   8       39.65       22.09     16.45 o
 -19   5   8      333.29      229.55     93.21 o
 -17   5   8      139.61       91.47     21.23 o
 -15   5   8     1915.75     2079.77     60.82 o
 -13   5   8      988.55     1032.58     38.45 o
 -11   5   8     3420.96     3478.30     66.12 o
  -9   5   8     1701.81     1758.35     33.25 o
  -7   5   8      276.22      245.99      9.33 o
  -5   5   8      198.57      201.18      7.44 o
  -3   5   8      158.15      176.87      8.53 o
  -1   5   8       35.73       40.79      6.24 o
   1   5   8     2488.89     2846.85     65.55 o
   3   5   8     1281.62     1380.34     41.74 o
   5   5   8      993.54      967.32     26.45 o
   7   5   8     1494.39     1409.33     54.29 o
   9   5   8      581.91      644.25     26.06 o
  11   5   8      503.69      436.49     56.35 o
  13   5   8     1243.60     1143.59     40.05 o
  15   5   8      259.37      213.79     57.86 o
  17   5   8      266.55      185.16     76.17 o
 -20   6   8      171.08      107.21     57.47 o
 -18   6   8      275.60      195.28     51.82 o
 -16   6   8        1.37        8.19      8.17 o
 -14   6   8      489.32      459.39     18.90 o
 -12   6   8     1512.35     1379.52     32.67 o
 -10   6   8      841.06      874.31     26.83 o
  -8   6   8      570.94      552.49     16.78 o
  -6   6   8     4011.95     4186.08     51.80 o
  -4   6   8        6.74        6.39      6.26 o
  -2   6   8      293.49      314.09     10.35 o
   0   6   8      601.32      586.95     22.64 o
   2   6   8      857.40      851.37     78.51 o
   4   6   8     1557.70     1725.08     80.53 o
   6   6   8        0.17       11.66     20.58 o
   8   6   8     2536.80     2565.13    103.00 o
  10   6   8      803.64      829.13     46.79 o
  12   6   8      299.83      197.74     83.76 o
  14   6   8       58.50       21.09     20.96 o
  16   6   8      105.28      102.76     54.34 o
 -19   7   8       13.01       18.00     17.73 o
 -17   7   8      233.51      181.66     57.30 o
 -15   7   8      501.78      531.42     23.20 o
 -13   7   8      288.98      295.44     19.29 o
 -11   7   8     3618.18     3506.49     81.47 o
  -9   7   8     3773.48     3817.62     85.81 o
  -7   7   8      332.05      353.22     15.19 o
  -5   7   8      149.16      121.40     15.65 o
  -3   7   8      645.12      678.17     11.30 o
  -1   7   8      995.95      948.33     30.76 o
   1   7   8      238.28      271.22     27.42 o
   3   7   8     1078.71     1019.52     36.40 o
   5   7   8       89.12       84.54     30.10 o
   7   7   8       79.73       75.95     29.70 o
   9   7   8       74.41       50.87     28.94 o
  11   7   8      507.53      448.65     49.69 o
  13   7   8     1818.97     2128.28     96.62 o
  15   7   8       30.97       60.72     35.45 o
 -16   8   8        0.17       12.56     11.75 o
 -14   8   8       17.90       15.96      8.46 o
 -12   8   8       96.41       62.19     19.79 o
 -10   8   8       86.49       73.39     16.22 o
  -8   8   8      396.17      370.17     18.21 o
  -6   8   8     1146.19     1070.98     22.53 o
  -4   8   8       77.88       72.68      7.85 o
  -2   8   8     2846.78     2746.64     78.88 o
   0   8   8       94.33      120.07     23.67 o
   2   8   8       74.60       96.73     27.03 o
   4   8   8      202.07      217.05     67.98 o
   6   8   8      271.78      271.52     81.84 o
   8   8   8      597.46      581.65     47.31 o
  10   8   8      438.10      391.28     52.31 o
  12   8   8      202.99      171.42     82.01 o
  14   8   8      297.11      254.02    103.24 o
 -15   9   8       54.77       43.50     16.82 o
 -13   9   8        5.22       15.11      8.65 o
 -11   9   8        4.01       12.13      7.41 o
  -9   9   8      677.97      807.18     36.42 o
  -7   9   8     1542.34     1572.18     46.98 o
  -5   9   8        0.41       11.38      7.10 o
  -3   9   8       41.89       43.10     11.26 o
  -1   9   8     1003.26     1016.94     31.76 o
   1   9   8      884.68      850.79     29.72 o
   3   9   8      175.42      169.22     35.53 o
   5   9   8        0.88       15.69     10.10 o
   7   9   8      159.86      112.92     47.77 o
   9   9   8       47.50       24.47     16.39 o
  11   9   8       14.09       10.81     23.80 o
 -12  10   8      689.38      802.05     44.71 o
 -10  10   8      505.54      496.00     23.73 o
  -8  10   8        2.13        8.03      6.97 o
  -6  10   8      948.60      870.51     39.74 o
  -4  10   8       24.11       21.47     11.10 o
  -2  10   8      328.65      321.22     26.06 o
   0  10   8      220.36      215.86     40.16 o
   2  10   8      442.80      488.56     23.03 o
   4  10   8      513.67      516.50     24.48 o
   6  10   8        0.00       14.95     14.88 o
   8  10   8       13.29        6.48     13.77 o
  -7  11   8        5.44       17.31     12.52 o
  -5  11   8      243.39      169.45     50.84 o
  -3  11   8      334.37      361.81     26.70 o
  -1  11   8       61.41       53.99     13.95 o
   1  11   8       98.50       82.13     22.19 o
   3  11   8      260.23      218.30     68.40 o
 -23   1   9       23.69       17.34     15.48 o
 -21   1   9      139.25      123.53     40.58 o
 -19   1   9      455.65      488.24     32.03 o
 -17   1   9        0.06       11.67      7.99 o
 -15   1   9      198.80      148.88     56.51 o
 -13   1   9      361.00      398.76     39.86 o
 -11   1   9     2572.70     2676.67     71.22 o
  -9   1   9      629.38      672.56     25.40 o
  -7   1   9      180.51      198.63     10.72 o
  -5   1   9     3121.90     3127.34     42.36 o
  -3   1   9     2653.91     3062.66     72.04 o
  -1   1   9       15.85       18.97      5.69 o
   1   1   9     4872.76     4833.46     59.20 o
   3   1   9     2521.56     2629.23     52.01 o
   5   1   9        0.22       -7.16     11.14 o
   7   1   9      345.94      376.79     18.17 o
   9   1   9     1016.58      913.94     44.82 o
  11   1   9      634.75      606.64     25.07 o
  13   1   9        1.52        0.54     15.43 o
  15   1   9        1.50       16.23     11.93 o
  17   1   9       76.52       80.49     25.47 o
  19   1   9       98.00       97.89     29.92 o
 -22   2   9      254.87      200.78     73.46 o
 -20   2   9      125.04      119.21     31.34 o
 -18   2   9      143.02       76.98     30.85 o
 -16   2   9     1644.19     1747.14     56.62 o
 -14   2   9       33.43       37.70     16.81 o
 -12   2   9     1599.23     1489.48     47.53 o
 -10   2   9      945.99      954.78     25.22 o
  -8   2   9     2755.66     3028.70     49.97 o
  -6   2   9      656.38      571.97     16.73 o
  -4   2   9     3575.21     3930.33     63.45 o
  -2   2   9      580.20      630.66     14.07 o
   0   2   9    10388.22    10575.33    187.21 o
   2   2   9     3045.50     3115.14     91.06 o
   4   2   9     2118.29     2346.88     48.25 o
   6   2   9      879.25      924.31     22.98 o
   8   2   9      549.26      535.98     25.47 o
  10   2   9       11.39       45.54     15.49 o
  12   2   9       70.46       87.11     19.93 o
  14   2   9      327.98      291.58     49.89 o
  16   2   9      443.07      426.89     51.03 o
  18   2   9      549.75      597.44     25.51 o
 -23   3   9       43.60       36.09     26.53 o
 -21   3   9       91.63       86.45     31.27 o
 -19   3   9      523.35      501.62     26.15 o
 -17   3   9      657.52      698.34     18.87 o
 -15   3   9     2064.88     1952.98     58.04 o
 -13   3   9      167.25      209.10     29.31 o
 -11   3   9     1742.66     1848.90     31.52 o
  -9   3   9      241.97      261.49     10.32 o
  -7   3   9     1837.65     1954.38     43.32 o
  -5   3   9      363.51      378.06      9.28 o
  -3   3   9     2562.83     3327.71     44.20 o
  -1   3   9       46.55       64.14      6.79 o
   1   3   9     3444.87     3600.17     88.42 o
   3   3   9     7358.37     7228.00    167.64 o
   5   3   9      645.66      629.00     20.69 o
   7   3   9      490.44      458.18     15.14 o
   9   3   9      243.66      208.46     16.17 o
  11   3   9       26.25       33.28     15.62 o
  13   3   9     1859.47     1706.84     54.59 o
  15   3   9      511.19      480.93     32.75 o
  17   3   9      115.96       93.98     22.00 o
  19   3   9     1085.13     1110.96     67.61 o
 -22   4   9      493.80      537.06     41.30 o
 -20   4   9     1189.77     1215.60     66.82 o
 -18   4   9        0.04       10.10     18.06 o
 -16   4   9       13.93        6.63      7.82 o
 -14   4   9     2259.67     2314.80     69.35 o
 -12   4   9      195.62      185.39     16.23 o
 -10   4   9     1464.92     1400.14     25.62 o
  -8   4   9       18.23       17.24      8.00 o
  -6   4   9     1544.10     1609.58     26.66 o
  -4   4   9      876.44      992.66     21.33 o
  -2   4   9      101.52      153.79     10.07 o
   0   4   9     2025.82     2061.57     51.70 o
   2   4   9      526.32      613.92     14.65 o
   4   4   9       31.41       42.46     11.96 o
   6   4   9       75.13       76.65     15.26 o
   8   4   9      360.01      314.14     11.79 o
  10   4   9     1308.30     1309.57     30.83 o
  12   4   9       44.51       44.57     13.68 o
  14   4   9     2861.95     3033.31    109.70 o
  16   4   9     1521.28     1572.52     54.75 o
  18   4   9      107.53       96.63     29.37 o
 -21   5   9        0.01        6.47     17.52 o
 -19   5   9      575.56      530.97     42.96 o
 -17   5   9      374.82      333.52     24.66 o
 -15   5   9     4531.93     4419.37    130.44 o
 -13   5   9      348.19      372.03     20.00 o
 -11   5   9       15.59       13.08      8.61 o
  -9   5   9     7437.07     7500.82    108.55 o
  -7   5   9      409.90      344.20     11.48 o
  -5   5   9     1928.82     1979.14     58.02 o
  -3   5   9       20.97       14.83      5.60 o
  -1   5   9        0.00        2.08      2.65 o
   1   5   9     1280.26     1416.91     39.14 o
   3   5   9     2952.80     3010.61     46.26 o
   5   5   9       93.37       79.71      8.87 o
   7   5   9      473.77      566.29     13.56 o
   9   5   9     1847.75     1865.35     79.96 o
  11   5   9     5004.65     5624.92    133.53 o
  13   5   9       30.70       15.71     15.41 o
  15   5   9     3421.92     3879.09    189.14 o
  17   5   9       67.35       66.93     40.77 o
 -20   6   9     2242.27     2234.17    105.30 o
 -18   6   9       35.99       49.67     17.88 o
 -16   6   9     1992.72     2022.32     62.95 o
 -14   6   9      421.58      393.07     23.13 o
 -12   6   9      133.83      146.70     22.32 o
 -10   6   9       92.23       84.78     20.32 o
  -8   6   9     1317.21     1323.31     24.77 o
  -6   6   9     1188.97     1165.25     30.21 o
  -4   6   9       11.38       21.58      7.74 o
  -2   6   9     1255.53     1126.00     25.93 o
   0   6   9     1963.67     2065.37     48.03 o
   2   6   9     2189.59     2104.40     65.29 o
   4   6   9       41.29       35.58     22.52 o
   6   6   9      976.75      900.05     44.04 o
   8   6   9     8619.74     8630.10    526.46 o
  10   6   9     1006.20     1061.35     91.31 o
  12   6   9     1910.43     1965.59     82.24 o
  14   6   9       50.03       25.93     34.02 o
  16   6   9     1273.10     1356.10     77.47 o
 -19   7   9      784.23      842.81     53.21 o
 -17   7   9     1145.69     1231.25     42.44 o
 -15   7   9     1783.22     1938.76     60.32 o
 -13   7   9       93.66       90.22     21.19 o
 -11   7   9       71.10       66.63     15.21 o
  -9   7   9      147.64      122.91     27.02 o
  -7   7   9      124.80      103.73     21.06 o
  -5   7   9       64.42       68.46     17.37 o
  -3   7   9     3349.35     3329.16     81.81 o
  -1   7   9      229.41      199.80     26.33 o
   1   7   9     1366.75     1314.84     34.29 o
   3   7   9     1693.75     1697.27     67.91 o
   5   7   9       85.53       71.74     25.74 o
   7   7   9      977.67      963.39     44.04 o
   9   7   9      381.60      422.75     34.05 o
  11   7   9       17.97       23.08     23.81 o
  13   7   9      653.92      591.65     42.25 o
  15   7   9      364.24      301.81     98.61 o
 -16   8   9       48.43       24.25     15.97 o
 -14   8   9       36.07       30.17     10.80 o
 -12   8   9      741.01      726.79     35.38 o
 -10   8   9      570.29      640.70     24.85 o
  -8   8   9      137.02      119.18     28.80 o
  -6   8   9        5.33       12.04      6.71 o
  -4   8   9       65.83       44.96     11.76 o
  -2   8   9       59.37       41.30     16.96 o
   0   8   9     1194.10     1100.22     47.08 o
   2   8   9     1432.06     1486.52     56.89 o
   4   8   9     1795.64     1670.36     83.37 o
   6   8   9       64.43       39.43     24.48 o
   8   8   9      165.52      189.18     76.92 o
  10   8   9      276.82      224.74     89.75 o
  12   8   9      119.61       96.46     38.74 o
 -15   9   9      198.37      138.29     47.97 o
 -13   9   9        0.13        8.17      5.92 o
 -11   9   9       76.33       51.52     20.07 o
  -9   9   9      149.09      116.73     30.49 o
  -7   9   9       34.28       23.26      8.40 o
  -5   9   9        1.75        4.95      6.25 o
  -3   9   9      286.80      293.45     19.32 o
  -1   9   9      614.32      605.63     27.76 o
   1   9   9       21.85       32.26     13.53 o
   3   9   9      820.43      870.84     65.33 o
   5   9   9      275.66      256.00     29.27 o
   7   9   9      314.17      337.75    100.00 o
   9   9   9       19.16       27.87     23.05 o
  11   9   9      768.53      897.23     93.47 o
 -12  10   9        0.34       10.12      8.05 o
 -10  10   9       74.45       66.86     28.10 o
  -8  10   9      129.39       97.56     26.87 o
  -6  10   9      864.93      900.98     30.67 o
  -4  10   9      497.67      419.20     23.10 o
  -2  10   9      606.82      614.70     24.76 o
   0  10   9      296.15      334.47     28.33 o
   2  10   9        5.10       15.85     11.01 o
   4  10   9      227.81      193.52     55.42 o
   6  10   9      212.05      169.48     53.49 o
  -5  11   9        2.74        4.90     10.57 o
  -3  11   9       60.26       53.23     18.59 o
  -1  11   9      409.14      368.53     35.15 o
   1  11   9      218.10      191.89     50.67 o
 -22   0  10       53.40       31.22     23.74 o
 -20   0  10       49.89       49.31     24.90 o
 -18   0  10       45.98       41.33     26.94 o
 -16   0  10      786.48      760.62     62.33 o
 -14   0  10      420.07      296.51    148.88 o
 -12   0  10     1887.28     2055.95     90.84 o
 -10   0  10       51.50       43.38      7.20 o
  -8   0  10    12704.02    11916.37    330.76 o
  -6   0  10      131.80      139.60     61.61 o
  -4   0  10      555.99      664.32     38.49 o
   0   0  10     4157.59     4684.52     69.26 o
   2   0  10      226.96      201.52     28.05 o
   4   0  10     8648.93     7689.94    144.73 o
   6   0  10      284.35      265.83     29.20 o
   8   0  10      822.13      722.51     33.47 o
  10   0  10      953.29     1117.68     48.49 o
  12   0  10      122.15      123.81     41.15 o
  14   0  10     5699.10     5644.90    305.55 o
  16   0  10       96.79       87.70     54.13 o
  18   0  10      135.57       91.82     43.11 o
 -23   1  10      548.68      515.82     41.15 o
 -21   1  10      338.73      349.79     35.28 o
 -19   1  10       67.98       77.15     22.54 o
 -17   1  10      717.32      709.77     54.67 o
 -15   1  10      273.74      252.83     96.17 o
 -13   1  10     1784.57     1904.51     66.63 o
 -11   1  10        0.04        4.65     15.74 o
  -9   1  10      108.52      118.56     11.10 o
  -7   1  10     1978.60     2116.13     57.06 o
  -5   1  10      914.93      891.91     32.76 o
  -3   1  10    11025.25    11707.36    103.89 o
  -1   1  10     5486.29     5790.57     54.41 o
   1   1  10     4680.68     4868.83     74.62 o
   3   1  10      209.78      252.74     10.41 o
   5   1  10       43.73       59.16     14.02 o
   7   1  10      688.65      685.21     20.50 o
   9   1  10     8515.95     9121.57    266.82 o
  11   1  10      620.53      593.10     43.59 o
  13   1  10       71.78       69.29     25.36 o
  15   1  10     1306.38     1278.22     48.90 o
  17   1  10      111.54       94.00     24.04 o
  19   1  10      121.36      101.20     27.96 o
 -22   2  10        0.43        3.59     18.66 o
 -20   2  10      441.26      499.44     32.37 o
 -18   2  10        8.19       15.13     13.59 o
 -16   2  10       34.58       52.87     21.09 o
 -14   2  10     1273.32     1111.19     63.16 o
 -12   2  10        0.50       11.44     16.99 o
 -10   2  10     2710.50     2676.51     43.55 o
  -8   2  10     2191.63     1994.85     45.04 o
  -6   2  10     8388.52     7826.17    130.41 o
  -4   2  10       66.54       78.70      6.60 o
  -2   2  10       18.74       22.04      7.20 o
   0   2  10     2615.32     2897.20     35.52 o
   2   2  10       59.52       42.23     19.73 o
   4   2  10      233.09      277.32     19.92 o
   6   2  10        3.58       -5.30     10.43 o
   8   2  10      110.66      113.01     25.43 o
  10   2  10      822.61      825.23     27.28 o
  12   2  10      185.79      167.05     22.19 o
  14   2  10     2080.41     2091.90     52.79 o
  16   2  10      192.44      149.18     35.82 o
  18   2  10       42.97       33.01     13.91 o
 -21   3  10      888.22      951.60     65.67 o
 -19   3  10      161.10      124.51     39.61 o
 -17   3  10       35.44       49.08     24.71 o
 -15   3  10     3068.55     3246.81     93.23 o
 -13   3  10        1.89        4.44      2.69 o
 -11   3  10      463.97      483.95     33.53 o
  -9   3  10     1857.46     1778.01     38.83 o
  -7   3  10      916.89      915.43     36.07 o
  -5   3  10     1099.78     1283.15     35.81 o
  -3   3  10       83.70       89.45      8.28 o
  -1   3  10     1325.29     1449.94     50.42 o
   1   3  10     2899.16     2920.53    124.61 o
   3   3  10       49.66       65.21     12.37 o
   5   3  10      702.67      828.59     27.53 o
   7   3  10      127.65      129.24     10.84 o
   9   3  10     1925.74     1843.53     63.97 o
  11   3  10      127.93       89.50     23.58 o
  13   3  10        1.46       13.88      7.55 o
  15   3  10       13.32       13.92     12.53 o
  17   3  10      142.03      124.53     33.95 o
 -22   4  10      782.94      887.04     56.07 o
 -20   4  10        8.37        7.54     21.76 o
 -18   4  10       63.44       70.43     21.21 o
 -16   4  10       79.85       76.18     29.00 o
 -14   4  10      421.67      446.29     22.90 o
 -12   4  10     2564.36     2555.72     62.72 o
 -10   4  10      295.89      260.39     14.88 o
  -8   4  10       40.90       39.67     13.00 o
  -6   4  10     2736.66     2866.61     44.17 o
  -4   4  10     1626.70     1832.96     31.91 o
  -2   4  10       20.12       14.99      5.14 o
   0   4  10     4814.08     5173.69    114.21 o
   2   4  10       86.42       51.76     13.49 o
   4   4  10      329.28      323.87     15.97 o
   6   4  10       31.53       23.33      8.44 o
   8   4  10      988.04      889.35     25.80 o
  10   4  10     3308.86     3245.13     98.90 o
  12   4  10       71.44       79.96     23.92 o
  14   4  10      338.59      343.36     25.74 o
  16   4  10      292.27      225.87     29.40 o
 -21   5  10        4.10       14.50     23.47 o
 -19   5  10     1139.57     1041.61     76.22 o
 -17   5  10     1154.76     1249.95     58.58 o
 -15   5  10     1436.78     1250.88     53.71 o
 -13   5  10     1948.30     2013.25     51.30 o
 -11   5  10     4046.63     3973.36     92.21 o
  -9   5  10      882.99      896.29     34.96 o
  -7   5  10     1105.14     1096.55     24.69 o
  -5   5  10      115.98      139.21      8.55 o
  -3   5  10      355.48      394.49     20.85 o
  -1   5  10       38.45       30.35      8.17 o
   1   5  10      366.45      408.15     19.36 o
   3   5  10       40.30       44.60     10.64 o
   5   5  10      167.55      156.47     12.47 o
   7   5  10     1448.72     1490.66     56.19 o
   9   5  10      254.55      240.07     20.49 o
  11   5  10      472.86      500.79     35.21 o
  13   5  10      888.04      758.02     34.39 o
  15   5  10      197.13      193.45     95.98 o
 -20   6  10      739.92      778.63     76.06 o
 -18   6  10      234.41      179.44     77.78 o
 -16   6  10      247.02      209.98     30.43 o
 -14   6  10     3076.68     3052.38     63.21 o
 -12   6  10      577.72      581.50     24.07 o
 -10   6  10      378.78      393.78     20.54 o
  -8   6  10      249.60      232.84     16.69 o
  -6   6  10     5924.45     6053.44    105.93 o
  -4   6  10       85.91       78.46      9.00 o
  -2   6  10     5709.60     5748.70    151.13 o
   0   6  10     2051.82     1898.42     54.06 o
   2   6  10      227.85      218.63     26.89 o
   4   6  10       35.79       39.28     31.03 o
   6   6  10      143.51      150.01     50.70 o
   8   6  10      597.92      634.90     81.35 o
  10   6  10      947.44      923.12     94.25 o
  12   6  10      267.99      209.64     89.58 o
  14   6  10      150.24       73.96     39.09 o
 -17   7  10       29.16       35.70     19.18 o
 -15   7  10      327.32      273.46     45.32 o
 -13   7  10     1207.68     1249.31     42.24 o
 -11   7  10      432.98      404.04     21.63 o
  -9   7  10      919.97      893.36     29.64 o
  -7   7  10       25.83       27.75      9.64 o
  -5   7  10       10.50        3.53      7.43 o
  -3   7  10        9.63        1.97      7.89 o
  -1   7  10     1196.66     1218.80     33.31 o
   1   7  10      643.25      550.67     27.94 o
   3   7  10     9593.62     9833.10    310.66 o
   5   7  10       93.47       88.42     24.32 o
   7   7  10      709.75      740.20     44.54 o
   9   7  10       92.72       84.63     35.22 o
  11   7  10      385.08      318.77    118.24 o
  13   7  10      172.63      147.74     62.60 o
 -16   8  10      290.16      195.69     63.34 o
 -14   8  10        9.26       16.99     13.09 o
 -12   8  10      112.70       93.16     27.22 o
 -10   8  10      252.38      296.98     29.30 o
  -8   8  10     1273.38     1281.37     29.73 o
  -6   8  10      210.71      225.60     28.30 o
  -4   8  10       14.33       13.16      9.68 o
  -2   8  10     1251.06     1266.23     36.99 o
   0   8  10      542.98      586.79     45.24 o
   2   8  10        0.20       -0.68     11.29 o
   4   8  10       69.98       83.55     23.17 o
   6   8  10      783.94      817.21     64.03 o
   8   8  10        0.16       10.99     25.52 o
  10   8  10       14.57       23.70     21.82 o
  12   8  10       79.23       75.00     27.28 o
 -13   9  10      225.89      267.03     34.11 o
 -11   9  10        6.52       15.11     10.23 o
  -9   9  10       33.61       32.44     12.88 o
  -7   9  10       17.38       13.89      7.92 o
  -5   9  10        7.44        2.85      7.62 o
  -3   9  10      604.41      598.71     24.60 o
  -1   9  10     1458.47     1467.78     64.69 o
   1   9  10        4.46       13.62      8.31 o
   3   9  10      209.01      211.77     72.89 o
   5   9  10      194.53      158.68     77.05 o
   7   9  10      266.78      230.46     63.92 o
   9   9  10      232.63      141.85     77.04 o
 -10  10  10       55.52       39.28     13.49 o
  -8  10  10      106.15       97.18     30.68 o
  -6  10  10      107.95      101.00     31.90 o
  -4  10  10       23.53       26.73     14.00 o
  -2  10  10      665.62      690.08     28.01 o
   0  10  10      270.61      354.71     26.69 o
   2  10  10      393.24      449.01     26.61 o
   4  10  10        0.52       23.95     14.53 o
   6  10  10       17.40       12.57     10.61 o
 -23   1  11       46.24       57.77     22.80 o
 -21   1  11       36.58       30.98     13.70 o
 -19   1  11       78.95       49.96     20.97 o
 -17   1  11        0.61      -17.83     35.92 o
 -15   1  11      263.52      246.94     88.16 o
 -13   1  11     1234.95     1140.68     56.43 o
 -11   1  11       51.51       63.40     16.82 o
  -9   1  11       30.78       51.97     16.06 o
  -7   1  11      461.11      418.82     16.42 o
  -5   1  11     3729.02     4307.05     55.40 o
  -3   1  11      529.36      599.19     29.72 o
  -1   1  11     1638.70     1785.46     44.37 o
   1   1  11       27.24       29.00      7.41 o
   3   1  11     1770.33     2013.79     36.82 o
   5   1  11      405.73      372.54     13.91 o
   7   1  11      737.98      694.87     31.15 o
   9   1  11      104.57       92.19     23.91 o
  11   1  11     2054.93     2046.80     60.13 o
  13   1  11      436.16      424.14     31.52 o
  15   1  11      255.19      217.89     58.36 o
  17   1  11       51.02       35.03     16.74 o
 -22   2  11      593.58      621.70     38.19 o
 -20   2  11        0.85        9.40     10.20 o
 -18   2  11       74.19       72.94     36.43 o
 -16   2  11      216.48      150.68     60.13 o
 -14   2  11      101.00      109.91     36.84 o
 -12   2  11       69.34       95.65     30.71 o
 -10   2  11       65.12       83.89     13.46 o
  -8   2  11     1992.06     2166.15     51.39 o
  -6   2  11      684.02      621.09     26.75 o
  -4   2  11     6683.48     6582.31    107.67 o
  -2   2  11     1110.38     1190.05     29.96 o
   0   2  11     2998.91     3251.32     89.30 o
   2   2  11     4050.23     4193.31     94.90 o
   4   2  11      948.88     1095.10     24.86 o
   6   2  11     3863.46     4080.98     75.60 o
   8   2  11       35.10       18.11      9.53 o
  10   2  11      239.33      182.22     42.42 o
  12   2  11      104.77      149.68     33.59 o
  14   2  11      268.30      263.27     31.30 o
  16   2  11        1.66        5.13     15.17 o
  18   2  11        1.61       60.64     51.62 o
 -21   3  11      313.12      370.72     59.36 o
 -19   3  11     1138.40     1189.10     49.53 o
 -17   3  11        7.78       14.85     20.86 o
 -15   3  11       48.50       49.24     26.51 o
 -13   3  11     1347.83     1398.23     58.80 o
 -11   3  11     1581.36     1494.29     27.71 o
  -9   3  11       73.92       93.78     19.40 o
  -7   3  11       22.81       42.77     15.86 o
  -5   3  11     1403.09     1579.99     36.08 o
  -3   3  11       48.41       40.99     11.22 o
  -1   3  11     2439.60     2670.19     64.75 o
   1   3  11     2465.83     2570.48     41.47 o
   3   3  11     2506.86     2736.34     76.76 o
   5   3  11      439.86      443.47     14.60 o
   7   3  11     1837.29     1961.46     53.12 o
   9   3  11      373.47      341.45     31.31 o
  11   3  11     1142.24     1106.21     30.92 o
  13   3  11      194.69      166.50     48.52 o
  15   3  11      558.05      619.56     32.27 o
  17   3  11      480.17      479.98     28.35 o
 -22   4  11      164.39      152.75     65.94 o
 -20   4  11       16.54       22.77     23.08 o
 -18   4  11       78.20       47.93     27.48 o
 -16   4  11     1637.09     1511.88     49.22 o
 -14   4  11      134.80      141.14     37.51 o
 -12   4  11     1476.22     1438.66     46.87 o
 -10   4  11      977.34     1070.90     33.47 o
  -8   4  11        3.87        4.23      8.98 o
  -6   4  11      123.07      103.81     25.04 o
  -4   4  11     1170.66     1196.92     21.04 o
  -2   4  11       23.03       36.70     10.29 o
   0   4  11     2552.74     2423.40     75.37 o
   2   4  11     1615.40     1791.00     54.60 o
   4   4  11      201.70      195.13     17.49 o
   6   4  11       95.54       68.90     18.86 o
   8   4  11      291.41      305.49     22.50 o
  10   4  11     2922.31     3089.18     98.08 o
  12   4  11      689.80      608.44     28.77 o
  14   4  11        0.08        4.57      8.88 o
  16   4  11       11.79       29.77     16.75 o
 -21   5  11       22.61       32.69     19.75 o
 -19   5  11      645.63      685.97     46.85 o
 -17   5  11     5498.21     5791.28    170.76 o
 -15   5  11      915.50      925.75     32.25 o
 -13   5  11     2616.27     2825.40     78.80 o
 -11   5  11     6931.79     7041.72    165.17 o
  -9   5  11     2448.92     2333.13     57.09 o
  -7   5  11      399.64      374.69     16.66 o
  -5   5  11      977.95      963.01     25.24 o
  -3   5  11     4154.88     4571.35    124.67 o
  -1   5  11      409.73      462.03     14.10 o
   1   5  11       73.06       75.56     13.49 o
   3   5  11       20.41       25.41      9.30 o
   5   5  11      696.93      708.21     18.89 o
   7   5  11        4.81        5.74      7.35 o
   9   5  11      881.09      956.74     31.27 o
  11   5  11     2342.22     2287.83     67.82 o
  13   5  11     1672.16     1546.76     61.48 o
  15   5  11      640.01      612.93    118.33 o
 -18   6  11     1036.36     1043.87     52.86 o
 -16   6  11       53.16       36.12     18.30 o
 -14   6  11     1386.00     1393.85     42.62 o
 -12   6  11     5766.97     5878.43    129.04 o
 -10   6  11        4.74        8.11      8.56 o
  -8   6  11      688.23      749.35     20.72 o
  -6   6  11     1287.55     1169.15     26.77 o
  -4   6  11      399.05      430.86     11.62 o
  -2   6  11      513.55      491.04     36.13 o
   0   6  11       20.08       31.40     12.86 o
   2   6  11     1149.79     1232.14     40.21 o
   4   6  11      213.49      234.96     79.71 o
   6   6  11     2711.40     2945.46    293.32 o
   8   6  11     7333.36     7374.11    205.49 o
  10   6  11       28.17       40.27     17.42 o
  12   6  11      595.01      592.25     41.44 o
  14   6  11       22.78       28.51     22.14 o
 -17   7  11     2004.66     2053.34     61.62 o
 -15   7  11      380.13      298.32     70.41 o
 -13   7  11       10.20       14.42     10.50 o
 -11   7  11      851.67      926.45     30.84 o
  -9   7  11      418.94      402.13     16.25 o
  -7   7  11      629.29      559.64     16.02 o
  -5   7  11       40.97       26.40      7.98 o
  -3   7  11      479.90      416.87     24.51 o
  -1   7  11     1504.44     1425.00     76.13 o
   1   7  11       10.95       22.82      9.53 o
   3   7  11     1182.60     1142.35     53.40 o
   5   7  11      379.67      473.93     43.22 o
   7   7  11     2082.03     2109.29     85.88 o
   9   7  11       35.95       46.80     24.46 o
  11   7  11      163.43      171.19     62.44 o
  13   7  11       69.03       42.41     25.77 o
 -16   8  11     2369.99     2609.69     72.66 o
 -14   8  11       30.21       30.64     18.34 o
 -12   8  11       86.55       69.08     23.83 o
 -10   8  11        0.00       14.39      8.04 o
  -8   8  11      571.47      571.73     24.69 o
  -6   8  11      197.08      198.97     35.25 o
  -4   8  11     1269.21     1226.65     35.37 o
  -2   8  11     1398.70     1280.36     53.65 o
   0   8  11      367.98      392.98     28.27 o
   2   8  11        0.00       -0.31     14.02 o
   4   8  11      634.67      562.39     31.66 o
   6   8  11      923.40      993.63     82.70 o
   8   8  11      862.05      963.82     61.52 o
  10   8  11        8.71        8.44     13.93 o
 -13   9  11        0.19        9.71     13.19 o
 -11   9  11       33.69       34.40     13.69 o
  -9   9  11        5.50       14.39     10.10 o
  -7   9  11      576.12      538.96     26.01 o
  -5   9  11       16.57       12.01      7.53 o
  -3   9  11       90.39       88.01     22.60 o
  -1   9  11       69.81       59.24     16.50 o
   1   9  11        2.06        0.71      9.80 o
   3   9  11       20.95       22.78     16.83 o
   5   9  11       10.18       22.68     15.69 o
   7   9  11       30.47       44.03     21.66 o
 -10  10  11       46.37       41.83     21.72 o
  -8  10  11      121.24      123.03     48.06 o
  -6  10  11        8.25       15.24     12.05 o
  -4  10  11       67.60       31.17     12.71 o
  -2  10  11      118.51       78.65     18.38 o
   0  10  11       51.91       30.04     10.08 o
   2  10  11       73.68       66.08     25.72 o
   4  10  11      606.86      604.30     36.32 o
 -22   0  12      357.49      286.34     37.96 o
 -20   0  12      470.76      482.73     46.33 o
 -18   0  12     2299.20     2458.55    122.61 o
 -16   0  12      383.66      505.23     55.41 o
 -14   0  12      427.93      363.65    172.04 o
 -12   0  12     1033.88     1196.39     70.99 o
 -10   0  12     5858.63     6220.93    132.17 o
  -8   0  12    16163.20    15010.14    818.19 o
  -6   0  12     8697.69     8592.00    236.36 o
  -4   0  12     1487.44     1644.78     80.62 o
  -2   0  12      443.23      513.56     32.10 o
   0   0  12     1940.77     2224.08     59.03 o
   2   0  12      581.58      615.83     24.52 o
   4   0  12     1242.63     1100.28     40.57 o
   6   0  12     6574.96     7445.57    195.33 o
   8   0  12     1183.39     1169.36     38.98 o
  10   0  12     1925.27     1879.29     75.17 o
  12   0  12     1021.56      983.63     47.10 o
  14   0  12        1.49      -15.59     23.15 o
  16   0  12       55.21       32.62     16.88 o
 -23   1  12      352.37      353.13     38.33 o
 -21   1  12        0.00       14.49     14.54 o
 -19   1  12        9.90       18.98     11.66 o
 -17   1  12        0.04       26.21     24.49 o
 -15   1  12      648.83      625.13     54.40 o
 -13   1  12     1796.03     1790.39     72.10 o
 -11   1  12       95.57      100.03      7.78 o
  -9   1  12      314.35      293.29     13.46 o
  -7   1  12      499.11      474.65     17.77 o
  -5   1  12     1176.96     1105.14     42.05 o
  -3   1  12     3509.00     4110.21     69.78 o
  -1   1  12      113.49       90.52     26.97 o
   1   1  12     1635.75     1674.60     30.31 o
   3   1  12      665.80      606.66     27.66 o
   5   1  12     2076.94     2163.34     42.48 o
   7   1  12      258.36      266.39     36.50 o
   9   1  12     4254.47     4303.77    106.25 o
  11   1  12      991.73      880.38     28.46 o
  13   1  12      381.86      379.10     36.35 o
  15   1  12      236.01      328.21     71.39 o
  17   1  12      571.61      533.91     36.63 o
 -22   2  12       20.45       28.31     21.62 o
 -20   2  12      559.98      599.75     41.06 o
 -18   2  12      652.74      625.00     34.23 o
 -16   2  12      702.70      729.04     38.79 o
 -14   2  12      181.32      141.80     43.52 o
 -12   2  12      211.97      190.02     55.34 o
 -10   2  12      206.80      224.16     14.59 o
  -8   2  12      324.83      277.71     16.17 o
  -6   2  12      192.48      203.89     34.44 o
  -4   2  12     1147.04     1252.36     32.45 o
  -2   2  12      896.51      992.67     26.18 o
   0   2  12      591.06      686.09     22.60 o
   2   2  12      189.51      235.42     16.70 o
   4   2  12     2975.59     3037.03     68.75 o
   6   2  12      967.42     1023.00     26.86 o
   8   2  12      967.37      923.55     28.07 o
  10   2  12     1137.53     1023.57     41.18 o
  12   2  12      754.62      806.29     29.23 o
  14   2  12     1263.80     1286.66     50.52 o
  16   2  12       37.27       31.37     15.60 o
 -21   3  12       12.96       17.96     13.36 o
 -19   3  12       70.95       55.02     19.93 o
 -17   3  12        1.88       -5.32     25.37 o
 -15   3  12     1212.56     1146.73     72.86 o
 -13   3  12     1682.32     1728.23     59.96 o
 -11   3  12      120.42      138.89     13.16 o
  -9   3  12       52.78       44.57     29.77 o
  -7   3  12      119.97      158.28     23.02 o
  -5   3  12      159.71      154.44     14.57 o
  -3   3  12     1517.72     1540.74     50.38 o
  -1   3  12      430.52      454.63     14.80 o
   1   3  12      273.94      284.59     13.46 o
   3   3  12     1110.06     1160.21     24.84 o
   5   3  12       91.96       99.22     20.31 o
   7   3  12     1190.68     1290.53     39.51 o
   9   3  12        0.06        6.60     11.21 o
  11   3  12      166.26      165.04     36.14 o
  13   3  12      822.56      774.43     32.17 o
  15   3  12      267.76      265.70     26.11 o
 -20   4  12        0.40       19.75     20.30 o
 -18   4  12       55.11       49.62     29.92 o
 -16   4  12     4270.79     4303.90    173.07 o
 -14   4  12     1171.60     1086.15     71.45 o
 -12   4  12       85.25       67.16     23.78 o
 -10   4  12      121.09      134.28     24.68 o
  -8   4  12       43.23       28.61     22.74 o
  -6   4  12        9.38       -1.60      9.94 o
  -4   4  12     1478.59     1447.43     24.65 o
  -2   4  12     7885.35     8062.01    191.76 o
   0   4  12     2342.16     2578.94     44.47 o
   2   4  12      865.67      814.80     18.88 o
   4   4  12      342.78      316.80     13.37 o
   6   4  12     5605.49     5855.78    159.06 o
   8   4  12     1071.57     1146.06     58.71 o
  10   4  12      610.09      549.10     30.98 o
  12   4  12     1906.86     1991.90     54.98 o
  14   4  12      240.59      212.35     36.66 o
  16   4  12      308.11      261.01     76.86 o
 -19   5  12     1796.85     1870.83     63.64 o
 -17   5  12      206.70      198.69     80.26 o
 -15   5  12     1540.31     1653.37     52.14 o
 -13   5  12      160.21      148.30     14.20 o
 -11   5  12     1884.98     1920.45     54.77 o
  -9   5  12       12.29       18.62     10.05 o
  -7   5  12     5151.98     5242.02    133.91 o
  -5   5  12      104.36      128.87     10.56 o
  -3   5  12      298.86      276.29      9.63 o
  -1   5  12       34.65       40.36      8.54 o
   1   5  12     1304.13     1305.32     19.05 o
   3   5  12      168.24      152.31     13.05 o
   5   5  12      659.53      710.12     20.48 o
   7   5  12      242.40      233.38     19.46 o
   9   5  12      151.11      121.33     27.94 o
  11   5  12       34.85       65.89     29.60 o
  13   5  12      198.47      160.60     57.12 o
  15   5  12      132.82      130.76     46.40 o
 -18   6  12      106.56       73.79     37.42 o
 -16   6  12       56.14       67.85     20.68 o
 -14   6  12        6.55       11.71      7.44 o
 -12   6  12     1009.99     1023.18     32.09 o
 -10   6  12      450.62      419.40     20.35 o
  -8   6  12        9.07        3.20      8.86 o
  -6   6  12       28.21       17.62      9.20 o
  -4   6  12     3452.91     3591.68     96.96 o
  -2   6  12     2040.82     2226.22     62.51 o
   0   6  12      114.38      136.84     14.56 o
   2   6  12      110.99      148.71     49.00 o
   4   6  12       23.15       29.95     21.65 o
   6   6  12     1194.24     1141.04     54.12 o
   8   6  12      196.88      170.37     62.82 o
  10   6  12        0.63       10.64     18.66 o
  12   6  12      113.15      104.59     38.98 o
 -17   7  12      889.46      869.24     58.45 o
 -15   7  12        1.06       16.21      8.19 o
 -13   7  12      988.01     1015.81     45.16 o
 -11   7  12       17.22       20.88      9.36 o
  -9   7  12       34.97       38.11     12.11 o
  -7   7  12      680.33      790.99     25.46 o
  -5   7  12      353.06      320.30     27.32 o
  -3   7  12      245.11      250.11     21.13 o
  -1   7  12       99.46       45.21     23.63 o
   1   7  12      124.14      103.42     37.75 o
   3   7  12     7205.92     7878.03    242.10 o
   5   7  12      185.74      209.95     78.56 o
   7   7  12      642.84      629.19     94.55 o
   9   7  12      767.60      814.66     46.32 o
  11   7  12        0.02       13.53     15.10 o
 -14   8  12        0.03       16.04     11.33 o
 -12   8  12       70.32       57.22     18.01 o
 -10   8  12      506.59      533.01     34.84 o
  -8   8  12       13.55       19.34     10.14 o
  -6   8  12      503.63      468.66     19.68 o
  -4   8  12      372.90      338.61     32.51 o
  -2   8  12       31.36       47.52     21.98 o
   0   8  12      282.38      262.64     30.12 o
   2   8  12      117.94       83.38     31.68 o
   4   8  12     1408.65     1509.54     64.21 o
   6   8  12      505.51      507.28     52.50 o
   8   8  12       44.59       66.69     28.01 o
  10   8  12       20.78       10.94     12.50 o
 -13   9  12      170.93      117.01     50.13 o
 -11   9  12       59.79       41.65     13.41 o
  -9   9  12       18.79       13.22     11.65 o
  -7   9  12       22.99       20.54      8.23 o
  -5   9  12       55.50       30.14     13.56 o
  -3   9  12      110.04       87.84     26.33 o
  -1   9  12        3.71       10.34     14.33 o
   1   9  12      291.43      228.36     69.35 o
   3   9  12     1279.66     1290.73     43.89 o
   5   9  12      302.83      352.37    104.26 o
   7   9  12       37.13       42.54     20.88 o
  -8  10  12        2.36        5.87      8.69 o
  -6  10  12      889.01     1026.97     39.32 o
  -4  10  12        0.11       13.81      9.32 o
  -2  10  12       32.07       24.39     12.90 o
   0  10  12      486.68      545.84     48.53 o
   2  10  12      156.66      111.83     33.37 o
 -21   1  13      591.21      650.91     36.59 o
 -19   1  13      649.08      659.15     46.83 o
 -17   1  13       85.22       64.14     45.84 o
 -15   1  13      536.33      531.39    105.15 o
 -13   1  13       87.23       90.63     42.40 o
 -11   1  13      282.33      285.10     10.89 o
  -9   1  13     1741.70     1846.50     45.62 o
  -7   1  13      122.83      172.31     13.49 o
  -5   1  13      129.10      172.63     62.11 o
  -3   1  13      301.18      239.67     29.33 o
  -1   1  13      349.95      398.76     17.73 o
   1   1  13      757.78      723.02     19.82 o
   3   1  13       31.08       63.93     16.96 o
   5   1  13       13.80       23.54      8.80 o
   7   1  13     2057.04     2034.61     52.68 o
   9   1  13       21.92       48.45     15.74 o
  11   1  13       87.02       49.03     14.26 o
  13   1  13      273.76      195.92     52.21 o
  15   1  13      103.95       67.68     23.63 o
 -22   2  13       16.61       14.27     22.61 o
 -20   2  13       13.43       23.41     14.56 o
 -18   2  13      844.57      919.74    139.02 o
 -16   2  13      123.62       73.04     38.27 o
 -14   2  13      480.72      512.31     55.49 o
 -12   2  13      320.15      285.52      9.19 o
 -10   2  13      189.59      161.16     15.07 o
  -8   2  13       53.04       72.54     25.07 o
  -6   2  13      159.40      133.24     50.44 o
  -4   2  13     2167.33     2154.51     54.48 o
  -2   2  13      724.69      736.60     24.29 o
   0   2  13      295.98      224.23     16.10 o
   2   2  13     3711.88     4001.29     69.57 o
   4   2  13     5703.42     5900.57     98.34 o
   6   2  13     2081.42     2161.35     58.56 o
   8   2  13      161.55      154.23     36.78 o
  10   2  13        2.53        9.25      9.73 o
  12   2  13      187.52      176.07     44.58 o
  14   2  13       17.47       15.23     11.62 o
  16   2  13       24.78        7.00     11.14 o
 -21   3  13      398.82      314.76     92.46 o
 -19   3  13        9.32        5.28     19.31 o
 -17   3  13     1785.30     2015.56     78.35 o
 -15   3  13       47.81       93.74     25.79 o
 -13   3  13     1445.74     1404.80     95.50 o
 -11   3  13      511.56      474.45     61.18 o
  -9   3  13      936.73     1015.68     68.57 o
  -7   3  13      537.49      586.87     39.55 o
  -5   3  13      120.63      142.05     38.46 o
  -3   3  13      217.39      244.85     19.04 o
  -1   3  13     2429.54     2627.59     82.97 o
   1   3  13     3507.00     3673.34     69.28 o
   3   3  13     2316.39     2324.84     52.65 o
   5   3  13     1701.89     1508.46     41.71 o
   7   3  13     1723.08     1583.14     50.20 o
   9   3  13      935.84      912.93     31.66 o
  11   3  13     1871.80     1875.58     49.39 o
  13   3  13       26.14       11.04     11.98 o
  15   3  13        0.02        6.89      6.40 o
 -20   4  13      519.91      571.28     51.67 o
 -18   4  13      149.60      171.24     59.97 o
 -16   4  13      184.18      185.40     54.55 o
 -14   4  13       95.89      103.61     59.79 o
 -12   4  13     3287.27     3284.84     93.60 o
 -10   4  13      192.74      181.44     18.04 o
  -8   4  13      135.28      102.52     55.74 o
  -6   4  13     3628.50     4010.30    153.01 o
  -4   4  13      657.52      557.55     20.41 o
  -2   4  13      232.06      227.52     12.23 o
   0   4  13        2.66       10.36      6.44 o
   2   4  13       42.96       39.87     13.27 o
   4   4  13       94.78      123.82     35.57 o
   6   4  13     1474.00     1601.82     49.24 o
   8   4  13      114.46      103.14     27.07 o
  10   4  13      354.68      364.34     21.34 o
  12   4  13      202.17      161.69     18.52 o
  14   4  13      223.03      226.57     28.06 o
 -19   5  13      127.21      114.87     34.50 o
 -17   5  13     1256.42     1288.55     74.64 o
 -15   5  13      402.07      276.92     95.91 o
 -13   5  13      160.08      134.05     35.76 o
 -11   5  13     3683.87     3695.52    101.76 o
  -9   5  13     1512.36     1584.27     79.91 o
  -7   5  13      557.73      590.91     61.10 o
  -5   5  13     3275.93     3518.99     95.01 o
  -3   5  13       10.14        6.26      5.05 o
  -1   5  13      559.40      523.96     20.83 o
   1   5  13      129.10      134.54     32.04 o
   3   5  13     5107.90     5541.73    147.15 o
   5   5  13     1329.34     1347.37     78.17 o
   7   5  13      357.36      328.87     23.86 o
   9   5  13      124.94      111.59     49.11 o
  11   5  13      113.22       67.98     51.27 o
  13   5  13      131.58       68.36     43.53 o
 -18   6  13       23.56       21.40     23.00 o
 -16   6  13        0.38       11.17      7.21 o
 -14   6  13      520.84      502.15     26.46 o
 -12   6  13       40.39       38.31     14.62 o
 -10   6  13      369.78      284.12     25.05 o
  -8   6  13      833.14      715.85     26.31 o
  -6   6  13     7199.78     7532.64    188.69 o
  -4   6  13     3150.05     3175.58     85.12 o
  -2   6  13     1273.65     1213.15     39.73 o
   0   6  13      248.82      191.90     58.93 o
   2   6  13     1040.69      989.98     49.76 o
   4   6  13      771.07      790.51     43.24 o
   6   6  13      111.86       94.05     29.50 o
   8   6  13      871.93      801.27     44.16 o
  10   6  13      182.76      180.54     53.54 o
  12   6  13      196.08      161.74     75.05 o
 -17   7  13      120.48       68.02     22.24 o
 -15   7  13       86.09       81.78     29.46 o
 -13   7  13       30.34       41.98     14.93 o
 -11   7  13      348.92      391.25     27.82 o
  -9   7  13     2294.17     2218.33     45.05 o
  -7   7  13        7.02        4.54      7.51 o
  -5   7  13      610.70      609.02     39.32 o
  -3   7  13      814.00      859.46     41.73 o
  -1   7  13     1836.95     1809.67     62.04 o
   1   7  13        1.80       10.12     16.42 o
   3   7  13       43.33       36.84     26.83 o
   5   7  13       28.16       38.23     23.24 o
   7   7  13      790.79      758.54     43.04 o
   9   7  13      251.95      186.29     65.12 o
  11   7  13       26.55       30.33     23.63 o
 -14   8  13        4.52        6.43      6.58 o
 -12   8  13        6.31       22.09     11.65 o
 -10   8  13      611.85      591.27     32.09 o
  -8   8  13        7.19        4.88      8.87 o
  -6   8  13       31.44       42.98     13.66 o
  -4   8  13      117.65      109.82     36.92 o
  -2   8  13     2334.81     2511.03    104.61 o
   0   8  13      654.22      641.99     90.87 o
   2   8  13     1933.34     2169.82     82.18 o
   4   8  13       52.11       56.15     22.27 o
   6   8  13      151.22      160.20     73.29 o
   8   8  13      771.39      795.16     52.74 o
 -11   9  13       54.08       42.15     18.30 o
  -9   9  13       88.70       66.68     19.99 o
  -7   9  13      203.85      248.48     20.89 o
  -5   9  13        5.72        4.47     11.14 o
  -3   9  13      184.30      174.37     63.53 o
  -1   9  13      745.05      829.45     35.62 o
   1   9  13      982.16     1131.93     56.62 o
   3   9  13       62.01       74.68     24.37 o
   5   9  13       24.00       44.60     18.52 o
  -6  10  13      412.63      464.00     27.39 o
  -4  10  13      419.56      475.62     37.19 o
  -2  10  13        5.44       20.22     10.64 o
   0  10  13      268.61      221.89     67.13 o
 -22   0  14      692.29      772.12     53.66 o
 -20   0  14     1746.52     1867.17    115.94 o
 -18   0  14     3014.88     2953.37    167.57 o
 -16   0  14      153.34      103.96     81.09 o
 -14   0  14     1184.30     1207.48    139.32 o
 -12   0  14     6539.28     7400.58    319.45 o
 -10   0  14      631.52      624.45     22.79 o
  -8   0  14      259.04      343.10     34.50 o
  -6   0  14        2.88        5.43     26.18 o
  -4   0  14     1186.75     1176.57     50.41 o
  -2   0  14        4.79        7.92      9.76 o
   0   0  14     4894.55     4999.62    160.81 o
   2   0  14      468.05      477.56     23.21 o
   4   0  14     2261.34     2446.45     80.44 o
   6   0  14      110.18       73.38     35.31 o
   8   0  14     5374.02     5930.74    190.98 o
  10   0  14     5045.68     5459.13    326.78 o
  12   0  14      250.48      192.00     62.52 o
  14   0  14      149.67      130.40     48.02 o
 -21   1  14       91.89       95.22     34.84 o
 -19   1  14       76.87       78.81     44.41 o
 -17   1  14      832.42      874.77     99.19 o
 -15   1  14     1794.64     1611.15     69.04 o
 -13   1  14     1017.41      960.53     90.58 o
 -11   1  14      188.68      170.13     13.89 o
  -9   1  14     1396.41     1412.80     57.18 o
  -7   1  14      149.57      146.63     56.60 o
  -5   1  14      245.54      230.89     74.57 o
  -3   1  14      559.03      612.68     34.09 o
  -1   1  14      344.12      306.75     23.82 o
   1   1  14       10.57        5.57      5.83 o
   3   1  14        5.18        7.10      5.28 o
   5   1  14     8083.58     8327.91    330.62 o
   7   1  14      353.85      327.12     21.57 o
   9   1  14      622.63      669.93     27.70 o
  11   1  14      415.06      381.82     25.72 o
  13   1  14        1.55       12.53     12.59 o
  15   1  14       14.55       17.44     11.78 o
 -20   2  14      346.57      336.32     46.27 o
 -18   2  14      770.39      803.32     57.28 o
 -16   2  14      477.98      463.36     68.19 o
 -14   2  14      118.61       90.29     96.86 o
 -12   2  14      610.13      588.78     20.22 o
 -10   2  14       21.23       11.38     10.02 o
  -8   2  14      395.63      427.22     26.11 o
  -6   2  14     2538.97     2742.92     72.23 o
  -4   2  14     2658.39     2569.33     55.74 o
  -2   2  14      117.44      123.15     34.12 o
   0   2  14      158.85      146.25     17.87 o
   2   2  14      131.49      142.83     34.84 o
   4   2  14       68.23       80.73     21.00 o
   6   2  14     2801.69     2745.94     69.63 o
   8   2  14     2531.23     2520.50     61.99 o
  10   2  14      127.11      113.28     30.25 o
  12   2  14       27.68       18.61      9.51 o
  14   2  14      695.72      731.53     27.96 o
 -21   3  14      609.56      630.86     52.07 o
 -19   3  14       40.25       47.76     23.07 o
 -17   3  14      311.75      279.80    115.75 o
 -15   3  14      627.97      669.14     65.54 o
 -13   3  14      664.54      640.25     36.20 o
 -11   3  14     5860.53     6362.46    444.93 o
  -9   3  14      960.66     1103.92     43.42 o
  -7   3  14     2944.24     3049.03    101.25 o
  -5   3  14     1532.38     1683.64     48.44 o
  -3   3  14        8.10        9.09      7.93 o
  -1   3  14      933.55      917.73     31.87 o
   1   3  14      239.27      256.04     21.80 o
   3   3  14      362.65      393.26     19.41 o
   5   3  14        3.05       16.55      9.26 o
   7   3  14        0.78       -2.59      8.47 o
   9   3  14       38.18       29.80     11.36 o
  11   3  14       88.66       90.64     25.08 o
  13   3  14      142.24      123.22     36.07 o
 -20   4  14      214.54      145.29     61.19 o
 -18   4  14       12.17        5.34     16.86 o
 -16   4  14     1005.36      956.21     58.58 o
 -14   4  14      306.14      326.30     40.14 o
 -12   4  14     5183.05     5218.86    140.80 o
 -10   4  14     3281.78     3650.02    187.84 o
  -8   4  14     1958.07     2120.85     92.75 o
  -6   4  14       26.84       16.81     13.03 o
  -4   4  14      625.32      569.77     21.60 o
  -2   4  14     3180.34     3363.56    139.53 o
   0   4  14       14.68       16.41      8.82 o
   2   4  14       84.99       71.12     21.59 o
   4   4  14     5230.90     5333.35    135.41 o
   6   4  14      509.21      593.41     24.23 o
   8   4  14       75.94       82.84     30.43 o
  10   4  14      295.93      285.11     33.21 o
  12   4  14     1050.99     1116.64     71.19 o
  14   4  14       25.98       24.41     12.24 o
 -19   5  14      154.15      103.12     55.39 o
 -17   5  14      345.91      340.34     49.87 o
 -15   5  14      268.36      219.16    101.84 o
 -13   5  14      174.25       96.89     46.97 o
 -11   5  14        0.77       -3.63      9.64 o
  -9   5  14      552.31      614.06     54.91 o
  -7   5  14     6105.04     6081.11    167.20 o
  -5   5  14      136.63      120.71     41.46 o
  -3   5  14      113.83      146.31     37.01 o
  -1   5  14       74.28       56.92     17.68 o
   1   5  14     1535.13     1536.04     51.08 o
   3   5  14       52.96       43.28     13.31 o
   5   5  14        8.56       10.79      5.91 o
   7   5  14       23.51       25.83     20.83 o
   9   5  14      113.06       85.15     41.72 o
  11   5  14      119.54      106.54     39.00 o
  13   5  14       25.68       36.31     28.42 o
 -18   6  14       26.53       30.26     19.88 o
 -16   6  14      167.28      153.32     53.81 o
 -14   6  14      136.69      124.43     47.33 o
 -12   6  14      195.81      184.47     26.05 o
 -10   6  14     2117.47     2263.73     90.42 o
  -8   6  14      936.90      933.29     28.95 o
  -6   6  14      100.46       76.18     26.15 o
  -4   6  14      474.47      444.21     28.95 o
  -2   6  14      124.81       84.82     34.58 o
   0   6  14       12.64        8.52     11.17 o
   2   6  14       45.31       78.57     31.75 o
   4   6  14      168.44      170.07     48.13 o
   6   6  14      226.30      188.70     54.46 o
   8   6  14       38.65       19.94     22.34 o
  10   6  14      376.81      306.69     42.37 o
 -15   7  14      155.51      115.69     28.35 o
 -13   7  14      569.28      525.52     26.35 o
 -11   7  14      716.08      744.81     35.81 o
  -9   7  14       90.29       82.04     18.83 o
  -7   7  14      787.46      764.55     32.09 o
  -5   7  14       20.86       36.89     14.71 o
  -3   7  14       24.51       -1.06     19.22 o
  -1   7  14        2.28        9.46     20.10 o
   1   7  14      123.57       92.34     39.12 o
   3   7  14     2417.22     2388.26     85.63 o
   5   7  14        0.03        3.30     20.14 o
   7   7  14       22.07       15.77     17.77 o
   9   7  14       81.00       56.11     20.98 o
 -14   8  14        0.41       13.50     10.73 o
 -12   8  14       19.89       10.22     15.96 o
 -10   8  14        4.05       10.18     13.36 o
  -8   8  14      118.48      119.97     36.13 o
  -6   8  14      136.33      110.41     32.66 o
  -4   8  14      140.80      109.50     36.89 o
  -2   8  14      215.72      192.59     73.68 o
   0   8  14      741.19      783.76     40.58 o
   2   8  14        8.30      -18.89     30.95 o
   4   8  14      361.13      342.22     41.69 o
   6   8  14       81.86      105.83     35.99 o
  -9   9  14       24.10       15.37     11.42 o
  -7   9  14       76.54       34.07     13.93 o
  -5   9  14      254.19      286.15     24.10 o
  -3   9  14      366.05      360.51     39.00 o
  -1   9  14      307.65      279.92     93.87 o
   1   9  14      594.78      581.90     33.11 o
   3   9  14        2.78       19.75     16.63 o
 -21   1  15        9.10      103.92     78.84 o
 -19   1  15       10.00       15.41     16.96 o
 -17   1  15      188.76      138.85     97.74 o
 -15   1  15     2658.12     2929.90    199.81 o
 -13   1  15      150.61      123.18     41.61 o
 -11   1  15       43.22       54.97     25.39 o
  -9   1  15      767.68      749.44     59.46 o
  -7   1  15     2325.18     2416.61    123.04 o
  -5   1  15      696.61      750.91     43.79 o
  -3   1  15     2018.06     2170.77     48.79 o
  -1   1  15     1112.55     1092.23     30.29 o
   1   1  15     2521.97     2596.34     62.30 o
   3   1  15     2006.34     2225.14     55.72 o
   5   1  15      365.77      301.17     26.68 o
   7   1  15     1915.15     1784.08     51.78 o
   9   1  15        8.23        6.63     13.05 o
  11   1  15      452.75      457.28     23.48 o
  13   1  15        7.31       14.43     11.45 o
 -20   2  15     1076.58      940.35    136.99 o
 -18   2  15      333.53      307.77     51.19 o
 -16   2  15        2.08       21.90     23.51 o
 -14   2  15      435.71      427.72     46.29 o
 -12   2  15     4093.20     4342.99    150.24 o
 -10   2  15     4784.31     4909.57    385.92 o
  -8   2  15        3.64        0.12     21.51 o
  -6   2  15     1516.63     1648.31     69.50 o
  -4   2  15      415.66      413.13     21.73 o
  -2   2  15      499.38      533.76     23.42 o
   0   2  15      730.71      607.54     20.90 o
   2   2  15      234.15      265.36     16.24 o
   4   2  15     4409.41     4498.63    110.95 o
   6   2  15     2139.88     2151.89     59.87 o
   8   2  15      121.07       78.19     20.53 o
  10   2  15        0.00       13.79      8.18 o
  12   2  15       89.47       34.19     19.88 o
  14   2  15      239.49      253.00     23.04 o
 -19   3  15      187.73      142.74     61.53 o
 -17   3  15     2645.51     2817.40     97.94 o
 -15   3  15       65.82       46.32     23.86 o
 -13   3  15      121.05      122.88     36.66 o
 -11   3  15       57.21       56.33     36.54 o
  -9   3  15        6.02       12.94     18.44 o
  -7   3  15     4736.15     4905.48    304.13 o
  -5   3  15       95.54       82.60     30.53 o
  -3   3  15     1296.24     1420.04     31.11 o
  -1   3  15      172.06      148.70     19.90 o
   1   3  15     1036.66     1085.63     61.21 o
   3   3  15        2.75       10.19      8.76 o
   5   3  15      782.15      661.68     41.35 o
   7   3  15       53.62       41.66     11.66 o
   9   3  15      433.89      381.39     19.96 o
  11   3  15     1530.74     1501.47     34.06 o
  13   3  15       57.47       31.91     12.10 o
 -18   4  15       38.00       58.24     31.14 o
 -16   4  15      469.89      439.89    132.22 o
 -14   4  15       25.13       26.56     15.55 o
 -12   4  15     1376.37     1284.80     91.09 o
 -10   4  15       23.73       12.87     16.54 o
  -8   4  15      225.76      230.36     30.34 o
  -6   4  15      352.15      387.94     27.82 o
  -4   4  15       16.14       18.36     12.58 o
  -2   4  15       19.27        7.52     10.20 o
   0   4  15        0.13       11.56      7.11 o
   2   4  15     2390.98     2338.56     66.37 o
   4   4  15      889.96      845.33     49.67 o
   6   4  15      153.82      135.20     24.25 o
   8   4  15      377.23      350.42     19.14 o
  10   4  15       47.32       48.20     20.38 o
  12   4  15       63.41       67.08     25.57 o
 -17   5  15       98.15       78.15     34.16 o
 -15   5  15       46.78       57.84     30.67 o
 -13   5  15      290.24      293.33     36.50 o
 -11   5  15     1012.13     1033.64     35.16 o
  -9   5  15      360.40      344.72     31.41 o
  -7   5  15      115.63       81.74     28.32 o
  -5   5  15      539.51      582.74     26.11 o
  -3   5  15     1556.68     1533.57     60.91 o
  -1   5  15     3152.88     2976.22     80.93 o
   1   5  15      243.14      218.76     21.70 o
   3   5  15       42.63       28.25     14.03 o
   5   5  15      528.09      559.50     32.81 o
   7   5  15      179.77      160.44     49.17 o
   9   5  15      630.36      671.58     36.14 o
  11   5  15       44.95       26.40     19.38 o
 -16   6  15       27.61       48.73     23.85 o
 -14   6  15      238.86      207.70     84.86 o
 -12   6  15       34.90       36.20     27.80 o
 -10   6  15      382.43      343.88     59.18 o
  -8   6  15     1662.70     1513.89     76.04 o
  -6   6  15        0.65        3.49      9.55 o
  -4   6  15     1009.26      960.20     30.40 o
  -2   6  15     5805.00     5857.23    175.79 o
   0   6  15      291.53      312.09     29.06 o
   2   6  15     2587.31     2720.13    102.73 o
   4   6  15      316.13      328.71     84.54 o
   6   6  15        0.65       -3.20     17.23 o
   8   6  15       23.79       35.43     18.57 o
  10   6  15       13.82       34.62     21.58 o
 -15   7  15       10.14       21.26     17.02 o
 -13   7  15        0.00        9.87     11.66 o
 -11   7  15       35.36       30.60     14.26 o
  -9   7  15      437.93      445.96     29.44 o
  -7   7  15      567.87      606.63     50.85 o
  -5   7  15     1401.96     1351.62    128.74 o
  -3   7  15     1269.47     1307.41     55.51 o
  -1   7  15      299.56      237.72     35.75 o
   1   7  15      442.80      537.91     31.20 o
   3   7  15      144.28      150.31     41.58 o
   5   7  15       48.33       71.11     28.35 o
   7   7  15        2.63        4.02     17.74 o
 -12   8  15        5.03       27.50     26.97 o
 -10   8  15      450.81      513.41     38.84 o
  -8   8  15      238.13      276.34     26.39 o
  -6   8  15        2.15        4.63     11.27 o
  -4   8  15       21.43        6.44     16.91 o
  -2   8  15      483.15      502.32     40.85 o
   0   8  15       31.24       34.49     17.90 o
   2   8  15     1170.95     1226.59     43.22 o
   4   8  15       12.99       12.10     16.56 o
   6   8  15      403.35      467.13     39.26 o
  -7   9  15      138.69      102.15     53.74 o
  -5   9  15       21.51       70.65     17.39 o
  -3   9  15      750.38      844.01     45.15 o
  -1   9  15      477.09      458.80     49.26 o
   1   9  15      430.78      318.33    113.22 o
 -20   0  16     2563.68     2879.47    124.19 o
 -18   0  16      706.25      714.37     66.01 o
 -16   0  16      707.90      578.84     55.32 o
 -14   0  16     3302.87     2906.28    143.03 o
 -12   0  16     1587.88     1354.02     86.07 o
 -10   0  16      415.10      383.32    171.22 o
  -8   0  16     1505.63     1412.27     67.56 o
  -6   0  16     2268.99     2376.30    120.00 o
  -4   0  16      285.74      280.62     29.26 o
  -2   0  16     4714.07     4737.87    153.35 o
   0   0  16        1.91        3.75     12.56 o
   2   0  16     1706.24     1701.56     66.74 o
   4   0  16     3072.44     3037.38    108.00 o
   6   0  16      140.07      157.95     45.50 o
   8   0  16      670.51      603.40     36.12 o
  10   0  16       36.64       42.99     24.46 o
  12   0  16     1061.87     1236.92     43.46 o
 -19   1  16      926.72      973.16     71.82 o
 -17   1  16      275.22      180.72    104.08 o
 -15   1  16      719.94      712.56     80.36 o
 -13   1  16      167.34      172.31     55.02 o
 -11   1  16        4.29       -0.72     12.51 o
  -9   1  16     1634.53     1581.03     56.67 o
  -7   1  16      108.18       84.86     40.95 o
  -5   1  16     1556.37     1689.53     62.74 o
  -3   1  16      905.66      859.92     29.06 o
  -1   1  16     1230.64     1255.54     35.21 o
   1   1  16     1349.80     1274.29     31.64 o
   3   1  16      161.21      156.39     42.66 o
   5   1  16      577.07      512.88     34.38 o
   7   1  16      128.90      126.75     24.84 o
   9   1  16     1013.05     1127.50     37.65 o
  11   1  16      835.91      826.87     30.39 o
  13   1  16      854.54      826.52     36.62 o
 -20   2  16      165.01       60.13    120.60 o
 -18   2  16       39.32       67.40     39.30 o
 -16   2  16     1338.20     1323.40     91.55 o
 -14   2  16      321.16      253.81    117.68 o
 -12   2  16      441.84      446.13    121.84 o
 -10   2  16      511.18      410.31     43.22 o
  -8   2  16     1504.92     1433.34    154.85 o
  -6   2  16      337.22      357.25     25.78 o
  -4   2  16      202.20      150.74     48.31 o
  -2   2  16     2512.47     2561.13     93.27 o
   0   2  16     7631.72     7893.01    225.56 o
   2   2  16      845.00      909.95     33.84 o
   4   2  16        7.14       21.43      9.98 o
   6   2  16     1080.93      956.98     25.62 o
   8   2  16       96.10       81.66     18.75 o
  10   2  16       13.07       16.18      8.71 o
  12   2  16       42.82       28.02     14.30 o
 -19   3  16      113.03      102.58     45.58 o
 -17   3  16        0.03       -1.70     18.33 o
 -15   3  16       13.25       21.80     14.55 o
 -13   3  16       60.17       30.96     15.79 o
 -11   3  16      583.89      637.29     37.73 o
  -9   3  16      139.90      127.48     54.65 o
  -7   3  16     2946.22     2876.32    179.83 o
  -5   3  16     2929.71     3034.18     91.02 o
  -3   3  16      663.64      678.18     47.44 o
  -1   3  16     6022.65     5873.05    209.31 o
   1   3  16       16.95       12.47     11.57 o
   3   3  16       21.85        8.81      9.87 o
   5   3  16      587.49      630.95     23.28 o
   7   3  16      308.33      270.04     18.82 o
   9   3  16       10.37       -3.90      9.69 o
  11   3  16      284.68      403.45     33.81 o
 -18   4  16        7.91       25.53     25.16 o
 -16   4  16      169.71      160.45     89.27 o
 -14   4  16      240.48      150.26     64.35 o
 -12   4  16     1226.11     1311.75     76.53 o
 -10   4  16      142.71      129.28     47.24 o
  -8   4  16      859.74      858.52     37.18 o
  -6   4  16      219.35      222.55     34.20 o
  -4   4  16     3976.92     3668.22    145.88 o
  -2   4  16      333.52      349.76     22.27 o
   0   4  16     1074.15     1127.32     40.82 o
   2   4  16      162.41      186.97     40.08 o
   4   4  16     1374.01     1256.21     43.12 o
   6   4  16      214.40      191.61     21.66 o
   8   4  16       64.34       27.01     11.67 o
  10   4  16      323.27      431.51     40.35 o
 -17   5  16      189.47      136.63     59.12 o
 -15   5  16      244.79      179.37     76.62 o
 -13   5  16       68.68       69.64     36.42 o
 -11   5  16       87.41       57.03     20.08 o
  -9   5  16       62.65       73.15     29.95 o
  -7   5  16     1455.89     1469.77     53.44 o
  -5   5  16      161.23       97.19     30.77 o
  -3   5  16       14.14        6.28     10.35 o
  -1   5  16     1073.69     1048.07     40.96 o
   1   5  16       24.15       14.75     10.91 o
   3   5  16      108.06       87.07     31.42 o
   5   5  16       24.49       25.48     16.20 o
   7   5  16      347.93      387.67     49.12 o
   9   5  16       18.64       28.25     12.89 o
 -16   6  16       83.04       68.09     68.79 o
 -14   6  16      160.14      129.93     38.04 o
 -12   6  16        3.07       11.13      9.48 o
 -10   6  16       13.87       17.70     12.32 o
  -8   6  16      106.44       81.41     28.21 o
  -6   6  16       19.40       24.98     16.45 o
  -4   6  16        7.63       -3.22     15.34 o
  -2   6  16      407.95      318.22    103.52 o
   0   6  16       20.85       27.94     16.50 o
   2   6  16        0.14       -3.41     18.00 o
   4   6  16        0.79        4.93     17.55 o
   6   6  16       49.85       32.00     22.77 o
   8   6  16      207.31      234.98     70.77 o
 -13   7  16       57.69       36.85     19.75 o
 -11   7  16       44.52       34.46     20.35 o
  -9   7  16      279.05      273.35     67.14 o
  -7   7  16     1018.07      972.82     90.99 o
  -5   7  16       70.65       57.24     31.82 o
  -3   7  16       62.26       35.56     15.41 o
  -1   7  16     1243.19     1466.15     51.66 o
   1   7  16       28.35       31.43     20.02 o
   3   7  16       86.37       35.70     22.80 o
   5   7  16        3.21       -6.00     19.18 o
   7   7  16      113.61       91.77     32.75 o
 -10   8  16      142.84      165.80     95.27 o
  -8   8  16      164.34      160.59     58.21 o
  -6   8  16      421.27      464.67     24.57 o
  -4   8  16      750.24      791.25     37.02 o
  -2   8  16        2.56        8.84     10.36 o
   0   8  16      549.53      568.70     45.73 o
   2   8  16      251.85      246.12     85.89 o
 -19   1  17      356.23      405.75     41.97 o
 -17   1  17        1.00       13.15     18.64 o
 -15   1  17      101.47       89.51     41.85 o
 -13   1  17       11.32       42.03     24.38 o
 -11   1  17      298.56      286.68     27.94 o
  -9   1  17     1081.24     1004.24     42.33 o
  -7   1  17     4420.31     4680.27    370.67 o
  -5   1  17      553.76      591.44     30.14 o
  -3   1  17     2425.63     2412.16     71.62 o
  -1   1  17       13.98        9.27     12.04 o
   1   1  17    12656.23    12857.66    208.53 o
   3   1  17      885.79      893.16     28.73 o
   5   1  17     1232.83     1214.73     38.96 o
   7   1  17        3.40        1.92      9.50 o
   9   1  17      596.12      604.56     25.50 o
  11   1  17       15.64       34.39     13.70 o
 -18   2  17      366.59      490.51    120.53 o
 -16   2  17      322.77      196.34     99.98 o
 -14   2  17      339.90      348.81     45.68 o
 -12   2  17     1897.70     2016.54     75.15 o
 -10   2  17      340.95      299.80     33.47 o
  -8   2  17      123.06      117.29     42.12 o
  -6   2  17     1299.35     1106.75     41.68 o
  -4   2  17     3711.43     3796.21    130.82 o
  -2   2  17       45.70       37.11     15.28 o
   0   2  17      482.54      404.92     21.34 o
   2   2  17       13.42       -2.60     10.01 o
   4   2  17       23.63       15.99      8.86 o
   6   2  17       78.73       78.35     17.29 o
   8   2  17      612.21      578.56     36.57 o
  10   2  17      199.54      211.54     51.49 o
  12   2  17        4.10        5.63      7.56 o
 -19   3  17      263.74      188.17     99.56 o
 -17   3  17      683.13      709.38     57.79 o
 -15   3  17        0.44       10.33     19.78 o
 -13   3  17      836.72      831.19     63.48 o
 -11   3  17      461.43      442.45     43.72 o
  -9   3  17        2.54       21.94     18.53 o
  -7   3  17       62.25       14.65     17.08 o
  -5   3  17     1278.62     1243.22     43.90 o
  -3   3  17      538.23      486.43     41.72 o
  -1   3  17      133.86      132.30     44.24 o
   1   3  17      111.53       77.46     20.71 o
   3   3  17      936.33      832.12     41.59 o
   5   3  17       25.45       14.32      7.85 o
   7   3  17      725.14      769.56     24.66 o
   9   3  17      311.74      326.49     23.81 o
  11   3  17       11.13       17.11     10.10 o
 -18   4  17      112.78       62.32     30.24 o
 -16   4  17      141.91      164.26     58.48 o
 -14   4  17       49.23       53.77     18.38 o
 -12   4  17       60.05       73.62     35.41 o
 -10   4  17      785.96      751.52     39.53 o
  -8   4  17       38.89       60.60     27.77 o
  -6   4  17     3127.36     3189.42     82.07 o
  -4   4  17       79.78       67.04     20.71 o
  -2   4  17      364.53      374.97     25.12 o
   0   4  17       78.40       70.09     25.82 o
   2   4  17      223.28      190.45     21.75 o
   4   4  17     1161.59     1255.31     41.56 o
   6   4  17     1281.40     1281.37     51.09 o
   8   4  17      368.38      361.93    107.22 o
  10   4  17       21.12       24.28     28.51 o
 -17   5  17      141.07      123.62     62.95 o
 -15   5  17      484.06      520.99     46.59 o
 -13   5  17        0.65        4.42     14.54 o
 -11   5  17       21.09       12.14     12.42 o
  -9   5  17       83.95       61.98     33.01 o
  -7   5  17      264.99      207.39     19.21 o
  -5   5  17        6.89       14.30     12.79 o
  -3   5  17       68.83       68.74     26.68 o
  -1   5  17      988.67      962.28     32.08 o
   1   5  17     2612.34     2627.65    112.98 o
   3   5  17      617.88      603.95     32.67 o
   5   5  17       61.40       69.08     24.91 o
   7   5  17       33.82       54.96     20.06 o
   9   5  17      594.46      602.00     41.96 o
 -14   6  17       73.39       63.31     49.75 o
 -12   6  17      111.50       99.66     69.12 o
 -10   6  17       67.24       33.10     17.09 o
  -8   6  17      206.27      137.09     50.14 o
  -6   6  17      215.90      165.95     71.20 o
  -4   6  17      105.76       78.60     38.23 o
  -2   6  17      138.42       92.12     34.96 o
   0   6  17       12.07        2.78     21.57 o
   2   6  17        2.28       21.57     13.93 o
   4   6  17      278.30      255.63     94.44 o
   6   6  17      434.37      466.61     49.57 o
 -11   7  17      447.83      474.74     75.84 o
  -9   7  17      672.88      758.89     49.31 o
  -7   7  17        9.55       -5.56     19.81 o
  -5   7  17       40.39       18.91     20.02 o
  -3   7  17      151.05      161.68     59.89 o
  -1   7  17       94.48       62.18     27.55 o
   1   7  17      216.43      235.07     80.03 o
   3   7  17        8.32       14.74     15.50 o
   5   7  17        0.23       -4.36     21.84 o
  -8   8  17        8.17        2.16     12.00 o
  -6   8  17       54.55       70.41     29.16 o
  -4   8  17       75.75      114.18     42.38 o
  -2   8  17      235.46      223.04     82.57 o
   0   8  17      569.84      632.78     55.94 o
 -18   0  18      391.89      256.01    194.25 o
 -16   0  18      162.19      238.35    134.86 o
 -14   0  18      331.13      278.74    173.07 o
 -12   0  18       76.34       98.57     85.57 o
 -10   0  18     1054.40     1004.22     68.49 o
  -8   0  18     2492.37     2188.49    112.83 o
  -6   0  18        0.67       35.39     40.82 o
  -4   0  18     5650.07     5697.47    275.54 o
  -2   0  18      200.88      170.23     80.97 o
   0   0  18     3248.02     3143.17    121.67 o
   2   0  18     3580.72     3421.38    156.72 o
   4   0  18      315.19      250.96     24.51 o
   6   0  18      346.59      372.87     29.43 o
   8   0  18     1115.06     1230.92     42.72 o
  10   0  18        2.56        1.29     23.00 o
 -19   1  18        0.39       17.70     17.93 o
 -17   1  18      122.06      105.79     51.70 o
 -15   1  18       11.04       -2.17     16.16 o
 -13   1  18      930.82      814.43     61.70 o
 -11   1  18       20.24       47.88     38.49 o
  -9   1  18      564.73      360.78     77.58 o
  -7   1  18      383.83      436.96     35.42 o
  -5   1  18        1.78      -17.16     20.17 o
  -3   1  18      709.59      671.85     31.89 o
  -1   1  18     3870.54     3984.56    150.87 o
   1   1  18      815.69      749.37     45.07 o
   3   1  18      210.43      224.36     22.26 o
   5   1  18       14.76        7.21     13.69 o
   7   1  18      158.55      131.81     37.17 o
   9   1  18       24.87       11.72      9.76 o
  11   1  18      107.71      115.90     36.25 o
 -18   2  18        6.05        6.27     29.29 o
 -16   2  18      343.76      399.86     34.78 o
 -14   2  18      221.48      163.99     84.21 o
 -12   2  18      455.63      390.14     45.83 o
 -10   2  18       14.99       13.73     17.77 o
  -8   2  18      177.66      163.06     67.50 o
  -6   2  18     4502.07     4406.68    146.59 o
  -4   2  18       75.46       35.17     16.49 o
  -2   2  18      450.88      477.24     42.33 o
   0   2  18      712.07      751.88     63.75 o
   2   2  18      907.48      884.40     36.01 o
   4   2  18     2190.59     2235.32     59.51 o
   6   2  18     1169.42     1290.60     34.64 o
   8   2  18      231.12      205.32     34.96 o
  10   2  18      357.16      468.48     25.88 o
 -17   3  18      449.78      561.66     60.19 o
 -15   3  18       99.91       54.42     38.31 o
 -13   3  18      443.52      522.11     37.85 o
 -11   3  18        7.91        3.29     26.71 o
  -9   3  18      311.29      247.84     53.47 o
  -7   3  18       20.75       13.12     22.43 o
  -5   3  18      350.37      335.94     24.90 o
  -3   3  18      141.38      151.13     20.38 o
  -1   3  18     2572.78     2472.94    160.39 o
   1   3  18      669.92      610.10     25.00 o
   3   3  18     1010.39     1064.38     37.32 o
   5   3  18      316.75      311.34     23.55 o
   7   3  18      405.54      434.29     23.88 o
   9   3  18       23.74       18.78     10.70 o
 -16   4  18       38.37       76.73     27.69 o
 -14   4  18      273.06      257.30     35.50 o
 -12   4  18        0.84       16.20     15.60 o
 -10   4  18      108.41      109.97     47.62 o
  -8   4  18      335.73      298.11     43.91 o
  -6   4  18      128.65       70.31     22.95 o
  -4   4  18        4.43       -1.07     11.28 o
  -2   4  18       66.47       44.40     21.60 o
   0   4  18      728.62      759.97     40.36 o
   2   4  18      161.86      119.03     36.79 o
   4   4  18     1043.20      959.02     46.08 o
   6   4  18       95.97      102.18     33.85 o
   8   4  18       16.13       12.60     16.08 o
 -15   5  18       19.65       26.66     17.39 o
 -13   5  18       44.12       35.61     17.72 o
 -11   5  18      302.14      248.82     60.69 o
  -9   5  18      138.14       98.49     39.30 o
  -7   5  18       32.58       36.62     25.89 o
  -5   5  18       56.64       60.01     22.22 o
  -3   5  18        1.40       16.82     10.53 o
  -1   5  18      418.59      453.17     47.81 o
   1   5  18      362.18      364.19     27.36 o
   3   5  18      151.98      122.59     45.33 o
   5   5  18       14.03       11.31     18.56 o
   7   5  18      113.20       84.71     31.02 o
 -12   6  18       25.62       16.09      8.95 o
 -10   6  18      128.62      123.77     51.51 o
  -8   6  18      295.74      300.19     32.93 o
  -6   6  18      437.86      380.08     35.96 o
  -4   6  18       84.64       66.22     25.58 o
  -2   6  18        5.13       18.97     16.34 o
   0   6  18       24.13       26.03     19.75 o
   2   6  18        1.78       12.60     13.82 o
   4   6  18      101.63       85.63     33.93 o
  -9   7  18       40.90       39.55     22.61 o
  -7   7  18       32.29       15.94     18.25 o
  -5   7  18      839.10      787.49     46.67 o
  -3   7  18      207.40      152.34     60.39 o
  -1   7  18      199.37      101.16     39.32 o
   1   7  18      240.16      209.41     49.53 o
 -17   1  19      128.80       81.59     48.38 o
 -15   1  19        0.28        3.94     18.72 o
 -13   1  19      174.10      240.03    103.27 o
 -11   1  19       14.51       32.17     26.35 o
  -9   1  19      150.47      103.38     32.17 o
  -7   1  19      814.44      909.56     43.31 o
  -5   1  19      250.32      220.58     33.27 o
  -3   1  19     8153.78     8913.38    393.39 o
  -1   1  19       10.49       20.51     12.95 o
   1   1  19      413.07      462.51     30.26 o
   3   1  19     3733.77     3953.78     97.72 o
   5   1  19     1582.39     1691.01     39.65 o
   7   1  19        3.31       16.13     11.60 o
   9   1  19      284.56      307.85     32.18 o
 -16   2  19       91.26       56.59     29.07 o
 -14   2  19      285.59      353.83     50.14 o
 -12   2  19      690.64      656.76     40.00 o
 -10   2  19      142.34      148.31     57.34 o
  -8   2  19      356.47      291.30     30.66 o
  -6   2  19        0.70       -7.24     24.57 o
  -4   2  19        0.00        9.78     10.03 o
  -2   2  19     1543.77     1476.90     43.81 o
   0   2  19     2893.45     3189.02     95.51 o
   2   2  19        4.57       12.25      6.73 o
   4   2  19       18.30       28.42     15.16 o
   6   2  19       99.75      112.56     37.19 o
   8   2  19      263.38      259.57     25.13 o
 -17   3  19      708.66      881.30     70.94 o
 -15   3  19      143.81      145.79     52.14 o
 -13   3  19       43.33       38.87     27.67 o
 -11   3  19     2368.75     2033.85     70.05 o
  -9   3  19      889.39     1011.15     53.00 o
  -7   3  19      728.20      739.68     52.20 o
  -5   3  19      330.74      341.40     27.42 o
  -3   3  19     2606.35     2513.95     98.64 o
  -1   3  19       41.47       49.08     19.53 o
   1   3  19      416.37      421.90     20.43 o
   3   3  19       89.21      109.35     31.23 o
   5   3  19       33.23       39.21     19.72 o
   7   3  19       20.87       29.23     16.40 o
 -14   4  19        1.93       26.43     15.10 o
 -12   4  19      145.35      169.35     78.86 o
 -10   4  19      173.26      199.99     57.33 o
  -8   4  19      268.47      247.38     89.47 o
  -6   4  19     2315.19     2177.36     79.44 o
  -4   4  19      657.20      610.57     25.84 o
  -2   4  19        9.32       11.26     11.41 o
   0   4  19       76.42       41.70     15.60 o
   2   4  19       35.77       38.35     18.09 o
   4   4  19      150.80      124.64     48.40 o
   6   4  19      176.80      179.32     94.05 o
 -13   5  19      117.73      117.23     56.18 o
 -11   5  19       31.57       33.00     22.66 o
  -9   5  19       71.90       64.62     26.26 o
  -7   5  19        8.31        8.56     10.91 o
  -5   5  19      940.69     1119.32     60.87 o
  -3   5  19       65.14       57.21     25.00 o
  -1   5  19      457.35      466.65     28.90 o
   1   5  19       37.69       22.09     19.01 o
   3   5  19        0.97        3.96     15.41 o
   5   5  19       22.88        7.01     22.65 o
 -10   6  19       65.37       45.60     21.94 o
  -8   6  19      116.45      106.66     58.80 o
  -6   6  19      701.74      782.42     38.50 o
  -4   6  19      470.57      383.69     30.16 o
  -2   6  19      198.27      167.57     97.95 o
   0   6  19      756.03      638.46     34.67 o
   2   6  19      429.08      500.00     37.14 o
  -7   7  19       12.32       17.37     13.05 o
  -5   7  19        0.04       19.42     21.05 o
  -3   7  19      773.84      896.42     48.42 o
 -16   0  20     1857.28     1926.79    117.82 o
 -14   0  20       19.14       27.24     32.14 o
 -12   0  20       20.99       12.33     33.27 o
 -10   0  20      417.07      578.78     74.91 o
  -8   0  20      187.34      171.14     86.66 o
  -6   0  20       31.15       78.80     33.87 o
  -4   0  20       20.62       25.58     22.86 o
  -2   0  20     2269.51     2233.96    112.36 o
   0   0  20     3381.36     3390.62    118.16 o
   2   0  20       50.65       48.95     27.40 o
   4   0  20        9.93        9.71     11.12 o
   6   0  20       18.16       22.48     13.15 o
 -15   1  20      125.16      199.08     73.06 o
 -13   1  20      146.35      147.14     53.97 o
 -11   1  20       13.31       10.37     30.45 o
  -9   1  20      249.85      319.32     37.87 o
  -7   1  20      305.99      244.68     73.24 o
  -5   1  20     2619.47     2689.04    106.99 o
  -3   1  20      877.78      937.99     44.89 o
  -1   1  20     1987.50     1910.64     63.31 o
   1   1  20      155.78      164.59     53.82 o
   3   1  20      305.76      239.05     53.41 o
   5   1  20     1139.74     1205.47     28.32 o
   7   1  20       73.22       61.57     19.93 o
 -16   2  20        2.28       13.93     12.87 o
 -14   2  20      116.11       83.38     53.37 o
 -12   2  20       31.79       15.13     21.41 o
 -10   2  20      927.02      871.52     44.46 o
  -8   2  20     1074.29     1044.76     53.42 o
  -6   2  20     2903.98     2904.91    162.19 o
  -4   2  20      162.91      185.80     78.02 o
  -2   2  20       66.68       45.87     17.71 o
   0   2  20      353.54      406.84     44.14 o
   2   2  20      601.24      590.18     25.03 o
   4   2  20     1139.61     1117.40     40.27 o
   6   2  20     1022.80     1159.09     41.24 o
 -15   3  20        2.37       26.25     27.66 o
 -13   3  20      267.84      217.01     98.78 o
 -11   3  20       23.89       38.55     17.88 o
  -9   3  20       33.67       15.04     20.96 o
  -7   3  20        2.30       -4.58     16.81 o
  -5   3  20      280.05      259.40     58.13 o
  -3   3  20     1513.78     1625.41     47.28 o
  -1   3  20      283.07      236.88     55.01 o
   1   3  20      133.15       99.41     30.84 o
   3   3  20       87.62       95.22     31.37 o
   5   3  20      459.71      514.21     28.79 o
 -14   4  20        7.21       20.95     11.78 o
 -12   4  20       79.37      116.47     68.05 o
 -10   4  20      103.42       84.61     51.85 o
  -8   4  20      210.09      178.58     52.65 o
  -6   4  20       65.72       57.06     18.41 o
  -4   4  20       97.37       84.19     26.40 o
  -2   4  20      252.46      227.20     24.85 o
   0   4  20        9.48       12.34      9.96 o
   2   4  20       97.26       83.20     36.67 o
   4   4  20      113.82       80.80     36.64 o
 -11   5  20      124.75       84.59     40.11 o
  -9   5  20        4.83       25.88     20.76 o
  -7   5  20        0.24       -1.39     16.27 o
  -5   5  20      361.10      403.85     92.80 o
  -3   5  20      155.55      156.91     63.12 o
  -1   5  20        1.23       11.27      9.72 o
   1   5  20       50.34       43.58     25.43 o
   3   5  20       33.27       27.98     16.21 o
  -8   6  20      274.69      294.12    147.09 o
  -6   6  20      206.40      203.96     71.78 o
  -4   6  20        0.17        7.44     13.56 o
  -2   6  20       15.68       15.64     19.81 o
 -15   1  21        9.73        5.05     15.56 o
 -13   1  21      164.01      156.84     73.52 o
 -11   1  21      371.11      314.41     29.64 o
  -9   1  21      112.51      107.63     46.22 o
  -7   1  21      571.86      538.05     39.36 o
  -5   1  21      311.74      278.83     34.02 o
  -3   1  21      111.17       94.35     42.74 o
  -1   1  21      626.98      617.66     30.86 o
   1   1  21      141.27      117.53     30.43 o
   3   1  21       91.07       88.78     25.69 o
   5   1  21      100.80       64.62     26.97 o
 -14   2  21      291.04      259.88     95.88 o
 -12   2  21       16.46       26.46     23.80 o
 -10   2  21        2.36        6.44     21.33 o
  -8   2  21      691.06      801.25     51.79 o
  -6   2  21       20.80       39.18     25.10 o
  -4   2  21      393.68      444.45     30.93 o
  -2   2  21      179.87      111.10     37.74 o
   0   2  21       17.72       17.79     12.42 o
   2   2  21      269.49      233.13     24.91 o
   4   2  21      118.28       98.25     33.35 o
 -13   3  21      606.62      738.80     49.91 o
 -11   3  21      155.23      100.19     44.86 o
  -9   3  21      603.13      581.72     37.36 o
  -7   3  21      169.51       73.29     37.08 o
  -5   3  21      475.21      534.95     41.41 o
  -3   3  21      240.32      187.93     59.82 o
  -1   3  21      288.46      271.51     36.18 o
   1   3  21      199.57      168.69     32.10 o
   3   3  21        2.65       10.77      9.46 o
 -12   4  21       47.98       34.84     28.71 o
 -10   4  21       49.94       52.18     39.79 o
  -8   4  21     1321.48     1304.84     49.30 o
  -6   4  21      118.02      100.77     35.39 o
  -4   4  21      529.09      510.24     27.30 o
  -2   4  21        0.58        7.45     15.48 o
   0   4  21       12.09       23.25     21.13 o
   2   4  21      113.22      115.20     44.67 o
  -7   5  21        7.85       15.91     14.91 o
  -5   5  21       61.42       42.04     20.57 o
  -3   5  21      684.48      638.90     47.64 o
  -1   5  21        0.07       -0.80     16.54 o
 -12   0  22      401.24      262.84    159.88 o
 -10   0  22      257.32      216.92     79.05 o
  -8   0  22       39.54       49.64     38.04 o
  -6   0  22      325.16      320.97     36.81 o
  -4   0  22      110.26       97.51     81.34 o
  -2   0  22      202.40      111.13     76.78 o
   0   0  22      138.56      110.31     58.34 o
   2   0  22     2869.45     3225.95    176.60 o
 -13   1  22      323.43      241.56    112.03 o
 -11   1  22      809.58      843.75     57.25 o
  -9   1  22      132.50      135.05     41.61 o
  -7   1  22       10.16        9.94      9.94 o
  -5   1  22        0.00      -10.46     16.19 o
  -3   1  22      405.74      420.09     28.01 o
  -1   1  22      170.39      169.36     60.17 o
   1   1  22       84.40      115.37     37.98 o
   3   1  22       24.41       31.94     22.21 o
 -12   2  22        0.59        9.53     15.29 o
 -10   2  22      779.76      856.02     54.60 o
  -8   2  22     1226.12     1265.33     74.97 o
  -6   2  22       73.58       78.10     28.47 o
  -4   2  22      201.67      156.41     67.67 o
  -2   2  22       93.82       53.24     23.49 o
   0   2  22      571.61      588.49     36.74 o
   2   2  22      207.22      150.60     47.41 o
 -11   3  22       73.90       56.93     36.15 o
  -9   3  22      123.45      130.02     55.51 o
  -7   3  22      391.78      359.99     35.69 o
  -5   3  22      202.72      185.02     81.90 o
  -3   3  22      307.22      325.51     50.48 o
  -1   3  22        1.39        2.73     14.79 o
  -8   4  22       99.99      116.75     35.39 o
  -6   4  22       21.98        6.15     15.89 o
  -4   4  22        0.35        6.50     16.62 o
  -9   1  23       72.56       42.99     25.34 o
  -7   1  23      191.91      146.22     59.22 o
  -5   1  23      120.37      127.88     57.26 o
  -3   1  23      127.05      122.79     60.77 o
  -1   1  23       23.66       26.80     20.72 o
  -8   2  23      253.19      206.47     94.19 o
  -6   2  23       36.28       38.46     31.14 o
  -4   2  23      298.83      291.72     32.30 o
 
